# Supplementary material for: Gli3R-mediated inhibition of hedgehog signaling alters the embryonic transcriptome in zebrafish
Source: G3 (Bethesda). 2026 Jan 16;16(3):jkaf306. doi: 10.1093/g3journal/jkaf306 (PMC12958812; doi:10.1093/g3journal/jkaf306)
Supplement: jkaf306_Supplementary_Data [file jkaf306_supplementary_data.zip]

Archive with 6 entries (6 files):
- Supplementary_File_1_G3-2025-406235.gb
- Supplementary_File_2_G3-2025-406235.html
- Supplementary_Table_1_G3-2025-406235.csv
- Supplementary_Table_2_G3-2025-406235.csv
- Supplementary_Table_3_G3-2025-406235.csv
- Supplementary_Table_4_G3-2025-406235.csv
