# Supplementary material for: Gli3R-mediated inhibition of hedgehog signaling alters the embryonic transcriptome in zebrafish
Source: G3 (Bethesda). 2026 Jan 16;16(3):jkaf306. doi: 10.1093/g3journal/jkaf306 (PMC12958812; doi:10.1093/g3journal/jkaf306)
Supplement: jkaf306_Supplementary_Data [file jkaf306_supplementary_data.zip › Supplementary_File_1_G3-2025-406235.gb]

LOCUS       Ubi-zGli3r_colony_B       13625 bp    DNA     circular SYN 17-SEP-2025
DEFINITION  .
ACCESSION
VERSION     .
KEYWORDS    .
SOURCE      .
  ORGANISM  .
COMMENT     Annotated with pLannotate v1.2.0.
FEATURES             Location/Qualifiers
     protein_bind    2537..2561
                     /note="pLannotate"
                     /database="snapgene"
                     /identity="100.0"
                     /match_length="100.0"
                     /fragment="False"
                     /other="protein_bind"
                     /label="attB1"
     CDS             2579..4591
                     /note="pLannotate"
                     /database="swissprot"
                     /identity="74.1"
                     /match_length="43.1"
                     /fragment="True"
                     /other="CDS"
                     /label="GLI3 (fragment)"
     protein_bind    complement(4593..4617)
                     /note="pLannotate"
                     /database="snapgene"
                     /identity="100.0"
                     /match_length="100.0"
                     /fragment="False"
                     /other="protein_bind"
                     /label="attB2"
     misc_feature    4646..4837
                     /ApEinfo_fwdcolor="#ffb78b"
                     /ApEinfo_revcolor="green"
                     /X-Transferred_From="pTol2-sst1-KALTA4 (digested by KpnI)"
                     /X-Transferred_Similarity="100.00%"
                     /X-Primary_Match="100.00%; Adjusted-Interval-0:0/0; SV40
                     PolyA (<a
                     href=""urn:local:.:eg-hw6apg6"">pTol2-sst1-KALTA4
                     (digested by KpnI)</a>)"
                     /X-Alternative_Match="100.00%; Adjusted-Interval-0:0/0;
                     SV40 PolyA (<a
                     href=""urn:local:.:1k3-hklyn47"">pTol2_zp05_MCS_liver
                     (digested by BamHI, SalI) Fragment 2 - peak 1 - promoter
                     (+1)</a>)"
                     /X-Alternative_Match="100.00%; Adjusted-Interval-0:0/0;
                     SV40 PolyA (<a
                     href=""urn:local:.:110-hv7aakk"">pTol2-sst1-KALTA4</a>)"
                     /X-Alternative_Match="100.00%; Adjusted-Interval-0:0/0;
                     SV40 PolyA (<a
                     href=""urn:local:.:xd-hv7a7zj"">zp0_5-attB,_colony_A
                     (reversed) (digested by SalI, BamHI) Fragment 2</a>)"
                     /X-Alternative_Match="100.00%; Adjusted-Interval-0:0/0;
                     SV40 PolyA (<a
                     href=""urn:local:.:1f1-hkly44l"">pTol2_zp05_MCS_liver
                     (digested by BamHI, SalI) Fragment 2</a>)"
                     /X-Alternative_Match="100.00%; Adjusted-Interval-0:-81/92;
                     primer AP101_R SV40 (<a
                     href=""urn:local:.:eg-hw6apg6"">pTol2-sst1-KALTA4
                     (digested by KpnI)</a>)"
                     /X-Alternative_Match="100.00%; Adjusted-Interval-0:-81/92;
                     primer AP101_R SV40 (<a
                     href=""urn:local:.:1k3-hklyn47"">pTol2_zp05_MCS_liver
                     (digested by BamHI, SalI) Fragment 2 - peak 1 - promoter
                     (+1)</a>)"
                     /X-Alternative_Match="100.00%; Adjusted-Interval-0:-81/92;
                     primer AP101_R SV40 (<a
                     href=""urn:local:.:110-hv7aakk"">pTol2-sst1-KALTA4</a>)"
                     /X-Alternative_Match="100.00%; Adjusted-Interval-0:-81/92;
                     primer AP101_R SV40 (<a
                     href=""urn:local:.:xd-hv7a7zj"">zp0_5-attB,_colony_A
                     (reversed) (digested by SalI, BamHI) Fragment 2</a>)"
                     /X-Alternative_Match="100.00%; Adjusted-Interval-0:-81/92;
                     primer AP101_R SV40 (<a
                     href=""urn:local:.:1f1-hkly44l"">pTol2_zp05_MCS_liver
                     (digested by BamHI, SalI) Fragment 2</a>)"
                     /note="Derived using Geneious Prime 2024.0.3 'Annotate
                     from Database' based on nucleotide similarity"
                     /Transferred_From="Sst1-kalta4_colony_D1 (reversed)"
                     /Transferred_Similarity="100.00%"
                     /Primary_Match="100.00%; Adjusted-Interval-0:0/0; SV40
                     PolyA (<a
                     href=""urn:local:.:dx-hw6ao6j"">Sst1-kalta4_colony_D1
                     (reversed)</a>)"
                     /Alternative_Match="100.00%; Adjusted-Interval-0:0/0; SV40
                     PolyA (<a
                     href=""urn:local:.:pz-jks758q"">sst-peak3-kalta4</a>)"
                     /Alternative_Match="100.00%; Adjusted-Interval-0:0/0; SV40
                     PolyA (<a
                     href=""urn:local:.:qp-jks85gf"">sst-peak4-kalta4</a>)"
                     /Alternative_Match="100.00%; Adjusted-Interval-0:0/0; SV40
                     PolyA (<a
                     href=""urn:local:.:eg-hw6apg6"">pTol2-sst1-KALTA4
                     (digested by KpnI)</a>)"
                     /Alternative_Match="100.00%; Adjusted-Interval-0:0/0; SV40
                     PolyA (<a
                     href=""urn:local:.:e8-hw6apg2"">Sst1-kalta4_colony_D1
                     (digested by KpnI)</a>)"
                     /Alternative_Match="100.00%; Adjusted-Interval-0:0/0; SV40
                     PolyA (<a
                     href=""urn:local:.:oj-jkrhmr3"">sst-prom-kalta4</a>)"
                     /Alternative_Match="100.00%; Adjusted-Interval-0:0/0; SV40
                     PolyA (<a
                     href=""urn:local:.:pg-jkrjx73"">sst-peak1-kalta4</a>)"
                     /Alternative_Match="100.00%; Adjusted-Interval-0:0/0; SV40
                     PolyA (<a
                     href=""urn:local:.:110-hv7aakk"">pTol2-sst1-KALTA4</a>)"
                     /Alternative_Match="100.00%; Adjusted-Interval-0:0/0; SV40
                     PolyA (<a
                     href=""urn:local:.:xd-hv7a7zj"">zp0_5-attB,_colony_A
                     (reversed) (digested by SalI, BamHI) Fragment 2</a>)"
                     /Alternative_Match="100.00%; Adjusted-Interval-0:81/-92;
                     primer AP101_R SV40 (<a
                     href=""urn:local:.:dx-hw6ao6j"">Sst1-kalta4_colony_D1
                     (reversed)</a>)"
                     /label="SV40 PolyA"
     polyA_signal    complement(4898..5030)
                     /ApEinfo_fwdcolor="#ffff7f"
                     /ApEinfo_revcolor="#ffff7f"
                     /X-Transferred_From="pTol2-sst1-KALTA4 (digested by KpnI)"
                     /X-Transferred_Similarity="100.00%"
                     /X-Primary_Match="100.00%; Adjusted-Interval-0:0/0; SV40
                     late polyA (from pCS2+) (<a
                     href=""urn:local:.:eg-hw6apg6"">pTol2-sst1-KALTA4
                     (digested by KpnI)</a>)"
                     /X-Alternative_Match="100.00%; Adjusted-Interval-0:0/0;
                     SV40 late polyA (from pCS2+) (<a
                     href=""urn:local:.:eg-hw6apg6"">pTol2-sst1-KALTA4
                     (digested by KpnI)</a>)"
                     /X-Alternative_Match="100.00%; Adjusted-Interval-0:0/0;
                     SV40 late polyA (from pCS2+) (<a
                     href=""urn:local:.:1k3-hklyn47"">pTol2_zp05_MCS_liver
                     (digested by BamHI, SalI) Fragment 2 - peak 1 - promoter
                     (+1)</a>)"
                     /X-Alternative_Match="100.00%; Adjusted-Interval-0:0/0;
                     SV40 late polyA (from pCS2+) (<a
                     href=""urn:local:.:110-hv7aakk"">pTol2-sst1-KALTA4</a>)"
                     /X-Alternative_Match="100.00%; Adjusted-Interval-0:0/0;
                     SV40 late polyA (from pCS2+) (<a
                     href=""urn:local:.:110-hv7aakk"">pTol2-sst1-KALTA4</a>)"
                     /X-Alternative_Match="100.00%; Adjusted-Interval-0:0/0;
                     SV40 late polyA (from pCS2+) (<a
                     href=""urn:local:.:xd-hv7a7zj"">zp0_5-attB,_colony_A
                     (reversed) (digested by SalI, BamHI) Fragment 2</a>)"
                     /X-Alternative_Match="100.00%; Adjusted-Interval-0:0/0;
                     SV40 late polyA (from pCS2+) (<a
                     href=""urn:local:.:xd-hv7a7zj"">zp0_5-attB,_colony_A
                     (reversed) (digested by SalI, BamHI) Fragment 2</a>)"
                     /X-Alternative_Match="100.00%; Adjusted-Interval-0:0/0;
                     SV40 late polyA (from pCS2+) (<a
                     href=""urn:local:.:1f1-hkly44l"">pTol2_zp05_MCS_liver
                     (digested by BamHI, SalI) Fragment 2</a>)"
                     /note="Derived using Geneious Prime 2024.0.3 'Annotate
                     from Database' based on nucleotide similarity"
                     /Transferred_From="Sst1-kalta4_colony_D1 (reversed)"
                     /Transferred_Similarity="100.00%"
                     /Primary_Match="100.00%; Adjusted-Interval-0:0/0; SV40
                     late polyA (from pCS2+) (<a
                     href=""urn:local:.:dx-hw6ao6j"">Sst1-kalta4_colony_D1
                     (reversed)</a>)"
                     /Alternative_Match="100.00%; Adjusted-Interval-0:0/0; SV40
                     late polyA (from pCS2+) (<a
                     href=""urn:local:.:dx-hw6ao6j"">Sst1-kalta4_colony_D1
                     (reversed)</a>)"
                     /Alternative_Match="100.00%; Adjusted-Interval-0:0/0; SV40
                     late polyA (from pCS2+) (<a
                     href=""urn:local:.:pz-jks758q"">sst-peak3-kalta4</a>)"
                     /Alternative_Match="100.00%; Adjusted-Interval-0:0/0; SV40
                     late polyA (from pCS2+) (<a
                     href=""urn:local:.:pz-jks758q"">sst-peak3-kalta4</a>)"
                     /Alternative_Match="100.00%; Adjusted-Interval-0:0/0; SV40
                     late polyA (from pCS2+) (<a
                     href=""urn:local:.:qp-jks85gf"">sst-peak4-kalta4</a>)"
                     /Alternative_Match="100.00%; Adjusted-Interval-0:0/0; SV40
                     late polyA (from pCS2+) (<a
                     href=""urn:local:.:qp-jks85gf"">sst-peak4-kalta4</a>)"
                     /Alternative_Match="100.00%; Adjusted-Interval-0:0/0; SV40
                     late polyA (from pCS2+) (<a
                     href=""urn:local:.:eg-hw6apg6"">pTol2-sst1-KALTA4
                     (digested by KpnI)</a>)"
                     /Alternative_Match="100.00%; Adjusted-Interval-0:0/0; SV40
                     late polyA (from pCS2+) (<a
                     href=""urn:local:.:eg-hw6apg6"">pTol2-sst1-KALTA4
                     (digested by KpnI)</a>)"
                     /Alternative_Match="100.00%; Adjusted-Interval-0:0/0; SV40
                     late polyA (from pCS2+) (<a
                     href=""urn:local:.:e8-hw6apg2"">Sst1-kalta4_colony_D1
                     (digested by KpnI)</a>)"
                     /Alternative_Match="100.00%; Adjusted-Interval-0:0/0; SV40
                     late polyA (from pCS2+) (<a
                     href=""urn:local:.:e8-hw6apg2"">Sst1-kalta4_colony_D1
                     (digested by KpnI)</a>)"
                     /label="SV40 late polyA (from pCS2+)"
     CDS             complement(5078..5797)
                     /note="pLannotate"
                     /database="snapgene"
                     /identity="100.0"
                     /match_length="100.0"
                     /fragment="False"
                     /other="CDS"
                     /label="EGFP"
     promoter        complement(5798..6696)
                     /ApEinfo_fwdcolor="#ffffbf"
                     /ApEinfo_revcolor="#ffffbf"
                     /X-Transferred_From="pTol2-sst1-KALTA4 (digested by KpnI)"
                     /X-Transferred_Similarity="100.00%"
                     /X-Primary_Match="100.00%; Adjusted-Interval-0:0/0; cmlc2
                     promoter (<a
                     href=""urn:local:.:eg-hw6apg6"">pTol2-sst1-KALTA4
                     (digested by KpnI)</a>)"
                     /X-Alternative_Match="100.00%; Adjusted-Interval-0:0/0;
                     cmlc2 promoter (<a
                     href=""urn:local:.:110-hv7aakk"">pTol2-sst1-KALTA4</a>)"
                     /X-Alternative_Match="100.00%; Adjusted-Interval-0:0/0;
                     cmlc2 promoter (<a
                     href=""urn:local:.:xd-hv7a7zj"">zp0_5-attB,_colony_A
                     (reversed) (digested by SalI, BamHI) Fragment 2</a>)"
                     /note="Derived using Geneious Prime 2024.0.3 'Annotate
                     from Database' based on nucleotide similarity"
                     /Transferred_From="Sst1-kalta4_colony_D1 (reversed)"
                     /Transferred_Similarity="100.00%"
                     /Primary_Match="100.00%; Adjusted-Interval-0:0/0; cmlc2
                     promoter (<a
                     href=""urn:local:.:dx-hw6ao6j"">Sst1-kalta4_colony_D1
                     (reversed)</a>)"
                     /Alternative_Match="100.00%; Adjusted-Interval-0:0/0;
                     cmlc2 promoter (<a
                     href=""urn:local:.:pz-jks758q"">sst-peak3-kalta4</a>)"
                     /Alternative_Match="100.00%; Adjusted-Interval-0:0/0;
                     cmlc2 promoter (<a
                     href=""urn:local:.:qp-jks85gf"">sst-peak4-kalta4</a>)"
                     /Alternative_Match="100.00%; Adjusted-Interval-0:0/0;
                     cmlc2 promoter (<a
                     href=""urn:local:.:eg-hw6apg6"">pTol2-sst1-KALTA4
                     (digested by KpnI)</a>)"
                     /Alternative_Match="100.00%; Adjusted-Interval-0:0/0;
                     cmlc2 promoter (<a
                     href=""urn:local:.:e8-hw6apg2"">Sst1-kalta4_colony_D1
                     (digested by KpnI)</a>)"
                     /Alternative_Match="100.00%; Adjusted-Interval-0:0/0;
                     cmlc2 promoter (<a
                     href=""urn:local:.:oj-jkrhmr3"">sst-prom-kalta4</a>)"
                     /Alternative_Match="100.00%; Adjusted-Interval-0:0/0;
                     cmlc2 promoter (<a
                     href=""urn:local:.:pg-jkrjx73"">sst-peak1-kalta4</a>)"
                     /Alternative_Match="100.00%; Adjusted-Interval-0:0/0;
                     cmlc2 promoter (<a
                     href=""urn:local:.:110-hv7aakk"">pTol2-sst1-KALTA4</a>)"
                     /Alternative_Match="100.00%; Adjusted-Interval-0:0/0;
                     cmlc2 promoter (<a
                     href=""urn:local:.:xd-hv7a7zj"">zp0_5-attB,_colony_A
                     (reversed) (digested by SalI, BamHI) Fragment 2</a>)"
                     /label="cmlc2 promoter"
     misc_feature    6698..7346
                     /ApEinfo_fwdcolor="#f1beff"
                     /ApEinfo_revcolor="#f1beff"
                     /X-Transferred_From="pTol2-sst1-KALTA4 (digested by KpnI)"
                     /X-Transferred_Similarity="100.00%"
                     /X-Primary_Match="100.00%; Adjusted-Interval-0:0/0; Tol2
                     site (<a href=""urn:local:.:eg-hw6apg6"">pTol2-sst1-KALTA4
                     (digested by KpnI)</a>)"
                     /X-Alternative_Match="100.00%; Adjusted-Interval-0:0/0;
                     Tol2 site (<a
                     href=""urn:local:.:110-hv7aakk"">pTol2-sst1-KALTA4</a>)"
                     /X-Alternative_Match="100.00%; Adjusted-Interval-0:0/0;
                     Tol2 site (<a
                     href=""urn:local:.:xd-hv7a7zj"">zp0_5-attB,_colony_A
                     (reversed) (digested by SalI, BamHI) Fragment 2</a>)"
                     /X-Alternative_Match="100.00%; Adjusted-Interval-0:-4/0;
                     Tol2 site (<a
                     href=""urn:local:.:1k3-hklyn47"">pTol2_zp05_MCS_liver
                     (digested by BamHI, SalI) Fragment 2 - peak 1 - promoter
                     (+1)</a>)"
                     /X-Alternative_Match="100.00%; Adjusted-Interval-0:-4/0;
                     Tol2 site (<a
                     href=""urn:local:.:1f1-hkly44l"">pTol2_zp05_MCS_liver
                     (digested by BamHI, SalI) Fragment 2</a>)"
                     /note="Derived using Geneious Prime 2024.0.3 'Annotate
                     from Database' based on nucleotide similarity"
                     /Transferred_From="Sst1-kalta4_colony_D1 (reversed)"
                     /Transferred_Similarity="100.00%"
                     /Primary_Match="100.00%; Adjusted-Interval-0:0/0; Tol2
                     site (<a
                     href=""urn:local:.:dx-hw6ao6j"">Sst1-kalta4_colony_D1
                     (reversed)</a>)"
                     /Alternative_Match="100.00%; Adjusted-Interval-0:0/0; Tol2
                     site (<a
                     href=""urn:local:.:pz-jks758q"">sst-peak3-kalta4</a>)"
                     /Alternative_Match="100.00%; Adjusted-Interval-0:0/0; Tol2
                     site (<a
                     href=""urn:local:.:qp-jks85gf"">sst-peak4-kalta4</a>)"
                     /Alternative_Match="100.00%; Adjusted-Interval-0:0/0; Tol2
                     site (<a href=""urn:local:.:eg-hw6apg6"">pTol2-sst1-KALTA4
                     (digested by KpnI)</a>)"
                     /Alternative_Match="100.00%; Adjusted-Interval-0:0/0; Tol2
                     site (<a
                     href=""urn:local:.:e8-hw6apg2"">Sst1-kalta4_colony_D1
                     (digested by KpnI)</a>)"
                     /Alternative_Match="100.00%; Adjusted-Interval-0:0/0; Tol2
                     site (<a
                     href=""urn:local:.:oj-jkrhmr3"">sst-prom-kalta4</a>)"
                     /Alternative_Match="100.00%; Adjusted-Interval-0:0/0; Tol2
                     site (<a
                     href=""urn:local:.:pg-jkrjx73"">sst-peak1-kalta4</a>)"
                     /Alternative_Match="100.00%; Adjusted-Interval-0:0/0; Tol2
                     site (<a
                     href=""urn:local:.:110-hv7aakk"">pTol2-sst1-KALTA4</a>)"
                     /Alternative_Match="100.00%; Adjusted-Interval-0:0/0; Tol2
                     site (<a
                     href=""urn:local:.:xd-hv7a7zj"">zp0_5-attB,_colony_A
                     (reversed) (digested by SalI, BamHI) Fragment 2</a>)"
                     /label="Tol2 site"
     rep_origin      complement(7823..8411)
                     /note="pLannotate"
                     /database="snapgene"
                     /identity="99.8"
                     /match_length="100.0"
                     /fragment="False"
                     /other="rep_origin"
                     /label="ori"
     CDS             complement(8582..9442)
                     /note="pLannotate"
                     /database="snapgene"
                     /identity="99.8"
                     /match_length="100.0"
                     /fragment="False"
                     /other="CDS"
                     /label="AmpR"
     misc_feature    complement(9443..9541)
                     /invitrogen="""2330000"
                     /note="Derived using Geneious Prime 2022.0.2 'Annotate
                     from Database' based on nucleotide similarity"
                     /X-Transferred_From="pTol2-sst1-KALTA4 (digested by KpnI)"
                     /X-Transferred_Similarity="100.00%"
                     /X-Primary_Match="100.00%; Adjusted-Interval-0:0/0; bla
                     promoter (<a
                     href=""urn:local:.:eg-hw6apg6"">pTol2-sst1-KALTA4
                     (digested by KpnI)</a>)"
                     /X-Alternative_Match="100.00%; Adjusted-Interval-0:0/0;
                     bla promoter (<a
                     href=""urn:local:.:1k3-hklyn47"">pTol2_zp05_MCS_liver
                     (digested by BamHI, SalI) Fragment 2 - peak 1 - promoter
                     (+1)</a>)"
                     /X-Alternative_Match="100.00%; Adjusted-Interval-0:0/0;
                     bla promoter (<a
                     href=""urn:local:.:110-hv7aakk"">pTol2-sst1-KALTA4</a>)"
                     /X-Alternative_Match="100.00%; Adjusted-Interval-0:0/0;
                     bla promoter (<a
                     href=""urn:local:.:xd-hv7a7zj"">zp0_5-attB,_colony_A
                     (reversed) (digested by SalI, BamHI) Fragment 2</a>)"
                     /X-Alternative_Match="100.00%; Adjusted-Interval-0:0/0;
                     bla promoter (<a
                     href=""urn:local:.:1f1-hkly44l"">pTol2_zp05_MCS_liver
                     (digested by BamHI, SalI) Fragment 2</a>)"
                     /note="Derived using Geneious Prime 2024.0.3 'Annotate
                     from Database' based on nucleotide similarity"
                     /Transferred_From="Sst1-kalta4_colony_D1 (reversed)"
                     /Transferred_Similarity="100.00%"
                     /Primary_Match="100.00%; Adjusted-Interval-0:0/0; bla
                     promoter (<a
                     href=""urn:local:.:dx-hw6ao6j"">Sst1-kalta4_colony_D1
                     (reversed)</a>)"
                     /Alternative_Match="100.00%; Adjusted-Interval-0:0/0; bla
                     promoter (<a
                     href=""urn:local:.:pz-jks758q"">sst-peak3-kalta4</a>)"
                     /Alternative_Match="100.00%; Adjusted-Interval-0:0/0; bla
                     promoter (<a
                     href=""urn:local:.:qp-jks85gf"">sst-peak4-kalta4</a>)"
                     /Alternative_Match="100.00%; Adjusted-Interval-0:0/0; bla
                     promoter (<a
                     href=""urn:local:.:eg-hw6apg6"">pTol2-sst1-KALTA4
                     (digested by KpnI)</a>)"
                     /Alternative_Match="100.00%; Adjusted-Interval-0:0/0; bla
                     promoter (<a
                     href=""urn:local:.:e8-hw6apg2"">Sst1-kalta4_colony_D1
                     (digested by KpnI)</a>)"
                     /Alternative_Match="100.00%; Adjusted-Interval-0:0/0; bla
                     promoter (<a
                     href=""urn:local:.:oj-jkrhmr3"">sst-prom-kalta4</a>)"
                     /Alternative_Match="100.00%; Adjusted-Interval-0:0/0; bla
                     promoter (<a
                     href=""urn:local:.:pg-jkrjx73"">sst-peak1-kalta4</a>)"
                     /Alternative_Match="100.00%; Adjusted-Interval-0:0/0; bla
                     promoter (<a
                     href=""urn:local:.:110-hv7aakk"">pTol2-sst1-KALTA4</a>)"
                     /Alternative_Match="100.00%; Adjusted-Interval-0:0/0; bla
                     promoter (<a
                     href=""urn:local:.:xd-hv7a7zj"">zp0_5-attB,_colony_A
                     (reversed) (digested by SalI, BamHI) Fragment 2</a>)"
                     /label="bla promoter"
                     /note="Geneious type: promoter prokaryotic"
     promoter        complement(9443..9547)
                     /note="pLannotate"
                     /database="snapgene"
                     /identity="100.0"
                     /match_length="100.0"
                     /fragment="False"
                     /other="promoter"
                     /label="AmpR promoter"
     misc_feature    complement(9590..10027)
                     /Imported_from="<a
                     href=""http://wishart.biology.ualberta.ca/PlasMapper"">Pla
                     sMapper</a>"
                     /note="Derived using Geneious Prime 2022.0.2 'Annotate
                     from Database' based on nucleotide similarity"
                     /X-Transferred_From="pTol2-sst1-KALTA4 (digested by KpnI)"
                     /X-Transferred_Similarity="100.00%"
                     /X-Primary_Match="100.00%; Adjusted-Interval-0:0/0; f1
                     origin (<a
                     href=""urn:local:.:eg-hw6apg6"">pTol2-sst1-KALTA4
                     (digested by KpnI)</a>)"
                     /X-Alternative_Match="100.00%; Adjusted-Interval-0:0/0; f1
                     origin (<a
                     href=""urn:local:.:1k3-hklyn47"">pTol2_zp05_MCS_liver
                     (digested by BamHI, SalI) Fragment 2 - peak 1 - promoter
                     (+1)</a>)"
                     /X-Alternative_Match="100.00%; Adjusted-Interval-0:0/0; f1
                     origin (<a
                     href=""urn:local:.:110-hv7aakk"">pTol2-sst1-KALTA4</a>)"
                     /X-Alternative_Match="100.00%; Adjusted-Interval-0:0/0; f1
                     origin (<a
                     href=""urn:local:.:xd-hv7a7zj"">zp0_5-attB,_colony_A
                     (reversed) (digested by SalI, BamHI) Fragment 2</a>)"
                     /X-Alternative_Match="100.00%; Adjusted-Interval-0:0/0; f1
                     origin (<a
                     href=""urn:local:.:1f1-hkly44l"">pTol2_zp05_MCS_liver
                     (digested by BamHI, SalI) Fragment 2</a>)"
                     /note="Derived using Geneious Prime 2024.0.3 'Annotate
                     from Database' based on nucleotide similarity"
                     /Transferred_From="Sst1-kalta4_colony_D1 (reversed)"
                     /Transferred_Similarity="100.00%"
                     /Primary_Match="100.00%; Adjusted-Interval-0:0/0; f1
                     origin (<a
                     href=""urn:local:.:dx-hw6ao6j"">Sst1-kalta4_colony_D1
                     (reversed)</a>)"
                     /Alternative_Match="100.00%; Adjusted-Interval-0:0/0; f1
                     origin (<a
                     href=""urn:local:.:pz-jks758q"">sst-peak3-kalta4</a>)"
                     /Alternative_Match="100.00%; Adjusted-Interval-0:0/0; f1
                     origin (<a
                     href=""urn:local:.:qp-jks85gf"">sst-peak4-kalta4</a>)"
                     /Alternative_Match="100.00%; Adjusted-Interval-0:0/0; f1
                     origin (<a
                     href=""urn:local:.:eg-hw6apg6"">pTol2-sst1-KALTA4
                     (digested by KpnI)</a>)"
                     /Alternative_Match="100.00%; Adjusted-Interval-0:0/0; f1
                     origin (<a
                     href=""urn:local:.:e8-hw6apg2"">Sst1-kalta4_colony_D1
                     (digested by KpnI)</a>)"
                     /Alternative_Match="100.00%; Adjusted-Interval-0:0/0; f1
                     origin (<a
                     href=""urn:local:.:oj-jkrhmr3"">sst-prom-kalta4</a>)"
                     /Alternative_Match="100.00%; Adjusted-Interval-0:0/0; f1
                     origin (<a
                     href=""urn:local:.:pg-jkrjx73"">sst-peak1-kalta4</a>)"
                     /Alternative_Match="100.00%; Adjusted-Interval-0:0/0; f1
                     origin (<a
                     href=""urn:local:.:110-hv7aakk"">pTol2-sst1-KALTA4</a>)"
                     /Alternative_Match="100.00%; Adjusted-Interval-0:0/0; f1
                     origin (<a
                     href=""urn:local:.:xd-hv7a7zj"">zp0_5-attB,_colony_A
                     (reversed) (digested by SalI, BamHI) Fragment 2</a>)"
                     /label="f1 origin"
                     /note="Geneious type: origin of replication"
     CDS             complement(10033..10188)
                     /note="pLannotate"
                     /database="snapgene"
                     /identity="100.0"
                     /match_length="89.7"
                     /fragment="True"
                     /other="CDS"
                     /label="lacZα (fragment)"
     CDS             11315..11956
                     /note="pLannotate"
                     /database="swissprot"
                     /identity="51.4"
                     /match_length="39.6"
                     /fragment="True"
                     /other="CDS"
                     /label="tyr (fragment)"
     strand          11806..11817
                     /Strand_number_=3
                     /Sheet_number_="C"
                     /note="Derived using Geneious Prime 2022.0.2 'Annotate
                     from Database' based on protein similarity"
                     /X-Transferred_From="pTol2-sst1-KALTA4 (digested by KpnI)"
                     /X-Transferred_Similarity="100.00%"
                     /X-Primary_Match="100.00%; Adjusted-Interval-0:0/0; Beta
                     Strand (<a
                     href=""urn:local:.:eg-hw6apg6"">pTol2-sst1-KALTA4
                     (digested by KpnI)</a>)"
                     /X-Alternative_Match="100.00%; Adjusted-Interval-0:0/0;
                     Beta Strand (<a
                     href=""urn:local:.:1k3-hklyn47"">pTol2_zp05_MCS_liver
                     (digested by BamHI, SalI) Fragment 2 - peak 1 - promoter
                     (+1)</a>)"
                     /X-Alternative_Match="100.00%; Adjusted-Interval-0:0/0;
                     Beta Strand (<a
                     href=""urn:local:.:110-hv7aakk"">pTol2-sst1-KALTA4</a>)"
                     /X-Alternative_Match="100.00%; Adjusted-Interval-0:0/0;
                     Beta Strand (<a
                     href=""urn:local:.:xd-hv7a7zj"">zp0_5-attB,_colony_A
                     (reversed) (digested by SalI, BamHI) Fragment 2</a>)"
                     /X-Alternative_Match="100.00%; Adjusted-Interval-0:0/0;
                     Beta Strand (<a
                     href=""urn:local:.:1f1-hkly44l"">pTol2_zp05_MCS_liver
                     (digested by BamHI, SalI) Fragment 2</a>)"
                     /note="Derived using Geneious Prime 2024.0.3 'Annotate
                     from Database' based on nucleotide similarity"
                     /Transferred_From="Sst1-kalta4_colony_D1 (reversed)"
                     /Transferred_Similarity="100.00%"
                     /Primary_Match="100.00%; Adjusted-Interval-0:0/0; Beta
                     Strand (<a
                     href=""urn:local:.:dx-hw6ao6j"">Sst1-kalta4_colony_D1
                     (reversed)</a>)"
                     /Alternative_Match="100.00%; Adjusted-Interval-0:0/0; Beta
                     Strand (<a
                     href=""urn:local:.:pz-jks758q"">sst-peak3-kalta4</a>)"
                     /Alternative_Match="100.00%; Adjusted-Interval-0:0/0; Beta
                     Strand (<a
                     href=""urn:local:.:qp-jks85gf"">sst-peak4-kalta4</a>)"
                     /Alternative_Match="100.00%; Adjusted-Interval-0:0/0; Beta
                     Strand (<a
                     href=""urn:local:.:eg-hw6apg6"">pTol2-sst1-KALTA4
                     (digested by KpnI)</a>)"
                     /Alternative_Match="100.00%; Adjusted-Interval-0:0/0; Beta
                     Strand (<a
                     href=""urn:local:.:e8-hw6apg2"">Sst1-kalta4_colony_D1
                     (digested by KpnI)</a>)"
                     /Alternative_Match="100.00%; Adjusted-Interval-0:0/0; Beta
                     Strand (<a
                     href=""urn:local:.:oj-jkrhmr3"">sst-prom-kalta4</a>)"
                     /Alternative_Match="100.00%; Adjusted-Interval-0:0/0; Beta
                     Strand (<a
                     href=""urn:local:.:pg-jkrjx73"">sst-peak1-kalta4</a>)"
                     /Alternative_Match="100.00%; Adjusted-Interval-0:0/0; Beta
                     Strand (<a
                     href=""urn:local:.:110-hv7aakk"">pTol2-sst1-KALTA4</a>)"
                     /Alternative_Match="100.00%; Adjusted-Interval-0:0/0; Beta
                     Strand (<a
                     href=""urn:local:.:xd-hv7a7zj"">zp0_5-attB,_colony_A
                     (reversed) (digested by SalI, BamHI) Fragment 2</a>)"
                     /label="Beta Strand"
     misc_feature    12019..12649
                     /ApEinfo_label="Tol2 site"
                     /ApEinfo_fwdcolor="#ffbdfe"
                     /ApEinfo_revcolor="#ffbdfe"
                     /X-Transferred_From="pTol2-sst1-KALTA4 (digested by KpnI)"
                     /X-Transferred_Similarity="100.00%"
                     /X-Primary_Match="100.00%; Adjusted-Interval-0:0/0; Tol2
                     site(1) (<a
                     href=""urn:local:.:eg-hw6apg6"">pTol2-sst1-KALTA4
                     (digested by KpnI)</a>)"
                     /X-Alternative_Match="100.00%; Adjusted-Interval-0:0/0;
                     Tol2 site(1) (<a
                     href=""urn:local:.:1k3-hklyn47"">pTol2_zp05_MCS_liver
                     (digested by BamHI, SalI) Fragment 2 - peak 1 - promoter
                     (+1)</a>)"
                     /X-Alternative_Match="100.00%; Adjusted-Interval-0:0/0;
                     Tol2 site(1) (<a
                     href=""urn:local:.:110-hv7aakk"">pTol2-sst1-KALTA4</a>)"
                     /X-Alternative_Match="100.00%; Adjusted-Interval-0:0/0;
                     Tol2 site(1) (<a
                     href=""urn:local:.:xd-hv7a7zj"">zp0_5-attB,_colony_A
                     (reversed) (digested by SalI, BamHI) Fragment 2</a>)"
                     /X-Alternative_Match="100.00%; Adjusted-Interval-0:0/0;
                     Tol2 site(1) (<a
                     href=""urn:local:.:1f1-hkly44l"">pTol2_zp05_MCS_liver
                     (digested by BamHI, SalI) Fragment 2</a>)"
                     /note="Derived using Geneious Prime 2024.0.3 'Annotate
                     from Database' based on nucleotide similarity"
                     /Transferred_From="Sst1-kalta4_colony_D1 (reversed)"
                     /Transferred_Similarity="100.00%"
                     /Primary_Match="100.00%; Adjusted-Interval-0:0/0; Tol2
                     site(1) (<a
                     href=""urn:local:.:dx-hw6ao6j"">Sst1-kalta4_colony_D1
                     (reversed)</a>)"
                     /Alternative_Match="100.00%; Adjusted-Interval-0:0/0; Tol2
                     site(1) (<a
                     href=""urn:local:.:pz-jks758q"">sst-peak3-kalta4</a>)"
                     /Alternative_Match="100.00%; Adjusted-Interval-0:0/0; Tol2
                     site(1) (<a
                     href=""urn:local:.:qp-jks85gf"">sst-peak4-kalta4</a>)"
                     /Alternative_Match="100.00%; Adjusted-Interval-0:0/0; Tol2
                     site(1) (<a
                     href=""urn:local:.:eg-hw6apg6"">pTol2-sst1-KALTA4
                     (digested by KpnI)</a>)"
                     /Alternative_Match="100.00%; Adjusted-Interval-0:0/0; Tol2
                     site(1) (<a
                     href=""urn:local:.:e8-hw6apg2"">Sst1-kalta4_colony_D1
                     (digested by KpnI)</a>)"
                     /Alternative_Match="100.00%; Adjusted-Interval-0:0/0; Tol2
                     site(1) (<a
                     href=""urn:local:.:oj-jkrhmr3"">sst-prom-kalta4</a>)"
                     /Alternative_Match="100.00%; Adjusted-Interval-0:0/0; Tol2
                     site(1) (<a
                     href=""urn:local:.:pg-jkrjx73"">sst-peak1-kalta4</a>)"
                     /Alternative_Match="100.00%; Adjusted-Interval-0:0/0; Tol2
                     site(1) (<a
                     href=""urn:local:.:110-hv7aakk"">pTol2-sst1-KALTA4</a>)"
                     /Alternative_Match="100.00%; Adjusted-Interval-0:0/0; Tol2
                     site(1) (<a
                     href=""urn:local:.:xd-hv7a7zj"">zp0_5-attB,_colony_A
                     (reversed) (digested by SalI, BamHI) Fragment 2</a>)"
                     /label="Tol2 site(1)"
     promoter        12661..2513
                     /%_Identity="99.82773471145565"
                     /Motif="ACCAGCAAAGTTCTAGAATTTGTCGAAACATTTATGTTATATATTTCCTG
                     AAAAAAATTCTGAGTAAGTTCTTAAGTGTTATTGCCAGCAACATAAACAACAGACGGC
                     AAAATGAATAAATGATAACAAAGCAGTAGGCTTAAATAAACCTAATTTTTATAGGCTG
                     TTCTCTACAACCCTCAAACAGTGATTAGTTTTGTACTTATAAACTTGCCCTTTCATTC
                     ATATTTCAAGAAAATTGGTTCAGAAGATCTGGATATTCTAGCAGTTGTTCAAGCTCAT
                     GGAGGGATCAGTGACCTGATTCCACAATGACTAGGCCTAATCCAGAAATTAGATGACT
                     GTCAACATAAAAAGGCACAGCACTCACTAGCTGCCCTATATATTTTATTATATTTTAC
                     ATATATTATTTTATTTATTTAGCTCTGAGTGCTGTACTTTCTGGTTAAAGAAAACTGC
                     TTACAACAGCTAACCTGTACTACCTCAGGCTCAGGGAATTTGGAACAGGTTTGTCTGG
                     TTTGTTTCTTTAACCATGCATGCTTGTTTTCAACTATGGCAACACAGTCACATGGGAC
                     ATTACAGAAATGATTTGTCGATGACATGCGACTTTTCTTTAATAAAGCGCAAAGATCC
                     CAAAAAGCAAACTTTTAACAAAAATCATATAATTATATTTTCAATCCAGCTTTGTAGC
                     AACTTTGTGCTGCTGTTCACTCAGCAACAGATAGTCAGTATAAGGTCAGTGTGTCTCA
                     AAGCAGTGCCATCTGTTTCACACATTGCGTTCTATATATAAGTGTGCTGGTTGACACG
                     ACACTGTATAAGGCCTAGGCTAAAACACAAACAATGTAGAATGACACTGTGTTTTTTT
                     TGTAAACAAATGTTGTTTTTGGTTAAACATCTTTGTGAAAACATCCTCCTGTCATGTA
                     TTTGCTATATTCAAATGTTAAACCCGTGCAGAATAGAACATATACAAAAAAAAACAAC
                     ACAACACATTTTTAAACATTATTAAATATCAAGTATTGCTGGCAGTTCTGTTTCTGTT
                     TTACAGTACCCTTTGCCACAGTTCTCCGCTTTTCCTGGTCCAGATTCCACAAGTCTGA
                     TTCACCAATAGCAAAGCGAATAAACAACCAAAGCAGCCAATCACTGCTTGTAGACTGT
                     CCTGCGAGACCGGCCCATTCCAGCACATTCTGGAAACTTCCTTTATATGATAATTATA
                     AATACATTTAAATTATTGATACAAAACATGTAATTCCTAGAACATAACCATAGCAATC
                     ATTAGTTTTCAGGGTAATTATGTATTTTTAGGATTTGACTGCGGAAAGATCTGGTCAT
                     GTGACGTCTCATGAACGTCACGGCCCTGGGTTTCTATAAATACAGTAGGACTCTCGAC
                     CATCGGCAGATTTTTCGAAGAAGAAGATCAGTTTCAGGAGCCGTACTGTTCCGTTTCA
                     ACGCAAATATTAACGGTAAGAGCGAATTTCCTAGTTTGTTTTCATGCCATTCTTTAAA
                     ACCATAGCGTATTACTTTAATTATAGTAAACTTTCGCTTTCTTTATTACAAGAGACGT
                     TTTGTGTTGATTCTCCGCGGACATTTTCGGTCAGACAATCAGAAAATGACCGCGGAGG
                     ACCAGTAACTTGCATTACACGTAAGTTAAATCTTCGTGTATTAAAATGGTTAGGTTGT
                     TAACGTCAAATAGGTTACCGTGTTTGCGTGTGATCAGGTTGGTTTTGTTAGATTTTTG
                     TCAGTATTTTTAATTTATTTGTTTTAGTTTATTTATTTTTTTTGCTGAATCATAGTTT
                     GTGAACAAAGAACCCGGATGTTACATACAGTACAGCCGCCATGTTACAGAGAGTTATA
                     ACTTAATCATTTTAAAAATAATTTTGCCTTACTTTTAGTTTGTCATGTTGAGAAATGA
                     GGAAATGTTAAAATGAGGAAATATCCAATTAATTTAATATATCAAAATAATCCATGAT
                     TACAATGCACTGAACTGGAGAAAATTAAGATGTTTTCTAGTGTCATGAAACAAATGTA
                     AGAGATGTACATTGTAGATGTTTTATGTCAAGAATTGGCTAGTTGATGCAGCATACTG
                     GCGATACTCAGTTGTAATAACAGTAACGTTACATGTTAATAGACTACTGAGTATGCTG
                     TTCTGTCTATGTATGCTCTGTAAGCTACGAGAAGGACTTTTTTAAACAGTAAAGGGTG
                     CAATATTTTTACAAATTGAATTAAATAAAGGCTGTCTATTAAGTAATATGCTTGATAT
                     TTTTCTTACTTGATCGGAAATAAGAAAAAATATAAACGTTGTTGCTCTAAAAATCCTA
                     GTTCAGTTTAGCCAACCACAAATACCTTTTTGTTCCTCCAACAGTTTTTTTTTCTTCT
                     CTATAATATTTGGCAGTCTATAGTACTCCAAATGTTTCCCCACAGTCTAACTAATTGG
                     TACAGCCAAAATCATGACACTTATTGCAATAATAATTTTGGTTCATTGGCATTGTTGA
                     TAGCCTGTGCCACTAATATGGTCGATTGATCATGCTTCAGGAAGAAAACTATATTGTT
                     TGATGTAAGATTATTAAATCTTCACCTGCTTCCATTACAAACTATTCCCATCTTATTG
                     AATTCTGGTATGTCTTAAAGGATTAGTTCACTTCCCAAATCAAAATTTACTTAGCCTT
                     TTTTCATCCATGATCCCTTTTTTTCATCATTAATGAAGAAATTGTTTTTGAAAAAGTT
                     TCAAGATTTTTTTCTCTATATTGTGGAGCTTGTTAGTTTAAAATTCCAAAATGCAATA
                     TGTGGCTTCAAATGGTTCTAAATGATCCCAGTCAAGGAATAACAGTCTTATCTAATGA
                     AACCATTAGACCTTTAAAAATAAAAAAAATAAAAGTATTTATTTTTAAATGACTGAGT
                     GATTAAGTTGAATTTCAGCGTTTCCTTACTGTGTAGAAGTCCTTCCTTACTGGCCCCA
                     CCCTTTGGTTCTCTGCCAATCTGCTACCTAATGTAATGTTGTGGAACATTATTATTCT
                     TTATTTCTTAATTTTTTATTTTTTATTTTAAAACAATGTAAACTGCACAGATGTGCAG
                     TTTGTTTAAAATGGCCAATGCTTTGGAAATGCATGACATAATTAGATTTCATGATGCA
                     CAAAGCCAAATCTCAGAGCTTGTGCAAAATGAGCTATCATTTCACTAGGTAAGACCCT
                     AAATTTTCATATAGGATCATTTGGACAATTTTGCTGCAGGTAAAATGCATTCTATAGT
                     CCACTGTCAGCCATTGTTTTGGATAGTATTTATTTTTCTCTACAAGTATAGTCAATAG
                     TTTTCTATTATTTTAAAGGTTTGTAACATTTAAGGGTGACCAAATGCAAAGTAAAATT
                     TCATTTTCGGGTGAACTATCTCGTTTAACATGGGAGAAGTGCAAAACATACATTATTG
                     GCTAGAACATTGTAGTATTTTTTAAATGGAAATGTGTGATTGCTAATCTTACTTTGAA
                     TTTGTTTACAG"
                     /annotation_group="ubb promoter: 12,661 -> 16,143"
                     /modified_by="rreeves"
                     /label="ubb promoter"
ORIGIN      
        1 aaaaaaaaac aacacaacac atttttaaac attattaaat atcaagtatt gctggcagtt
       61 ctgtttctgt tttacagtac cctttgccac agttctccgc ttttcctggt ccagattcca
      121 caagtctgat tcaccaatag caaagcgaat aaacaaccaa agcagccaat cactgcttgt
      181 agactgtcct gcgagaccgg cccattccag cacattctgg aaacttcctt tatatgataa
      241 ttataaatac atttaaatta ttgatacaaa acatgtaatt cctagaacat aaccatagca
      301 atcattagtt ttcagggtaa ttatgtattt ttaggatttg actgcggaaa gatctggtca
      361 tgtgacgtct catgaacgtc acggccctgg gtttctataa atacagtagg actctcgacc
      421 atcggcagat ttttcgaaga agaagatcag tttcaggagc cgtactgttc cgtttcaacg
      481 caaatattaa cggtaagagc gaatttccta gtttgttttc atgccattct ttaaaaccat
      541 agcgtattac tttaattata gtaaactttc gctttcttta ttacaagaga cgttttgtgt
      601 tgattctccg cggacatttt cggtcagaca atcagaaaat gaccgcggag gaccagtaac
      661 ttgcattaca cgtaagttaa atcttcgtgt attaaaatgg ttaggttgtt aacgtcaaat
      721 aggttaccgt gtttgcgtgt gatcaggttg gttttgttag atttttgtca gtatttttaa
      781 tttatttgtt ttagtttatt tatttttttt gctgaatcat agtttgtgaa caaagaaccc
      841 ggatgttaca tacagtacag ccgccatgtt acagagagtt ataacttaat cattttaaaa
      901 ataattttgc cttactttta gtttgtcatg ttgagaaatg aggaaatgtt aaaatgagga
      961 aatatccaat taatttaata tatcaaaata atccatgatt acaatgcact gaactggaga
     1021 aaattaagat gttttctagt gtcatgaaac aaatgtaaga gatgtacatt gtagatgttt
     1081 tatgtcaaga attggctagt tgatgcagca tactggcgat actcagttgt aataacagta
     1141 acgttacatg ttaatagact actgagtatg ctgttctgtc tatgtatgct ctgtaagcta
     1201 cgagaaggac ttttttaaac agtaaagggt gcaatatttt tacaaattga attaaataaa
     1261 ggctgtctat taagtaatat gcttgatatt tttcttactt gattggaaat aagaaaaaat
     1321 ataaacgttg ttgctctaaa aatcctagtt cagtttagcc aaccacaaat acctttttgt
     1381 tcctccaaca gttttttttt cttctctata atatttggca gtctatagta ctccaaatgt
     1441 ttccccacag tctaactaat tggtacagcc aaaatcatga cacttattgc aataataatt
     1501 ttggttcatt ggcattgttg atagcctgtg ccactaatat ggtcgattga tcatgcttca
     1561 ggaagaaaac tatattgttt gatgtaagat tattaaatct tcacctgctt ccattacaaa
     1621 ctattcccat cttattgaat tctggtatgt cttaaaggat tagttcactt cccaaatcaa
     1681 aatttactta gccttttttc atccatgatc cctttttttc atcattaatg aagaaattgt
     1741 ttttgaaaaa gtttcaagat ttttttctct atattgtgga gcttgttagt ttaaaattcc
     1801 aaaatgcaat atgtggcttc aaatggttct aaatgatccc agtcaaggaa taacagtctt
     1861 atctaatgaa accattagac ctttaaaaat aaaaaaaata aaagtattta tttttaaatg
     1921 actgagtgat taagttgaat ttcagcgttt ccttactgtg tagaagtcct tccttactgg
     1981 ccccaccctt tggttctctg ccaatctgct acctaatgta atgttgtgga acattattat
     2041 tctttatttc ttaatttttt attttttatt ttaaaacaat gtaaactgca cagatgtgca
     2101 gtttgtttaa aatggccaat gctttggaaa tgcatgacat aattagattt catgatgcac
     2161 aaagccaaat ctcagagctt gtgcaaaatg agctatcatt tcactaggta agaccctaaa
     2221 ttttcatata ggatcatttg gacaattttg ctgcaggtaa aatgcattct atagtccact
     2281 gtcagccatt gttttggata gtatttattt ttctctacaa gtatagtcaa tagttttcta
     2341 ttattttaaa ggtttgtaac atttaagggt gaccaaatgc aaagtaaaat ttcattttcg
     2401 ggtgaactat ctcgtttaac atgggagaag tgcaaaacat acattattgg ctagaacatt
     2461 gtagtatttt ttaaatggaa atgtgtgatt gctaatctta ctttgaattt tttacaggga
     2521 tccaactcga ggatcaacaa gtttgtacaa aaaagcaggc ttcgaaggag ataccaccat
     2581 ggaaccccaa ttccagacca gttcttcaac agagaagaga atggagaacg ttgtaggcac
     2641 caatagtgca cccactcgta cagacatcag tgagaaggct gtggcctcca gcactacatc
     2701 caatgaggat gacagttcag gttcaccata tcacctcgag aggcgaaaca ccattagcgc
     2761 gcagactgat gttgtgaaca catcaggaaa agtcagtgaa gagccatcca cctctacaga
     2821 cgaacgtcct ccactggtga agaaagaact tcagagctct ctgcaccgct tggcagacca
     2881 caccctgccc tatcgtggaa cactgtttgc catggaccct cgttctggat atctggaccc
     2941 tcactatact gcaccacagt tctttcctgc ttttcatcat ccagtaccaa ttgatgatag
     3001 acacacacaa ggccgataca tttacgaacc ctcgccagta ccatcactac acatgcctcc
     3061 tgcactggca gcaagcccga cattttctga tatctccctc atccggatct caccgcaccg
     3121 gaacccttca atggggacag actcaccctt taacccttca catccttaca ttaaccccta
     3181 catggactac atacgctcct tgcacagcag tccctctttg tccatggttt ctgcagccag
     3241 aggccttagt cctgcagata cacatcacac tggtttaacc acagcagagt actaccacca
     3301 aatggccctg cttgctggtc accgcagtcc ctacgctgac ctcattccct cagtggggtc
     3361 cacaacaggg cctgcaagca gtgccctgca tatggagtac ctgcaggcta tggaaagttc
     3421 gagatttcct agtcctaggc tgataaaccg gcccagcagg aaaagaccca tccccaactc
     3481 cccttccttg tctgacccca gttttgactt acaggccatg attcgcacct ctcccaactc
     3541 tttagtcact atccttaata attctcgctc tagctcatct aacagtggat cttatgggca
     3601 cctatctgct ggaactatca gtcctgcttt gagttttgca tatcctccaa cacctgtagc
     3661 actgcagatg catcagcagc taatcagtcg acaaccaggc atcgtaggat ctgcatttgg
     3721 acacagtcca ccactcatgc actcagcacc tgctttttca acccagagac ctgttcctgc
     3781 catccaaacc tccagcctgg caccaacaga acgttcaata gtctccaatg actcacagag
     3841 taaacccaca agtgagtcgg ctgtgagcag cacaggggac cccatgaacc ataaaaggtc
     3901 caaactcaaa cctgaagaag aaccacccag ccccagagcc gttagcatgc aggagcaaat
     3961 gaatggaatg actctggtga aggaagaggg cgataaagag gagggcaagc aggagccaga
     4021 ggttgtgtat gagactaatt gtcactggga tggttgctgc agagagtttg acacccaaga
     4081 gcagcttgtg catcacataa ataatgacca tattcatgga gaaaaaaagg aatttgtgtg
     4141 tcgctgggag gaatgttcaa gagaacagaa accctttaag gcccagtata tgctggtggt
     4201 gcacatgcgc agacacacag gagagaagcc tcataaatgc acgtttgaag gctgttcaaa
     4261 ggcatattcc agattagaga acctgaaaac acatttgcgt tcacacacag gagagaagcc
     4321 atatgtgtgt gaacatgaag gctgcaacaa agccttttcg aatgcatcag accgagccaa
     4381 acaccagaat cggacacact ctaatgagaa accctatgtg tgtaaaattc ctggctgcac
     4441 taagcggtac actgacccaa gctccttaag gaaacatgtt aaaactgtac atggtcctga
     4501 agcccatgtc accaaaaaac aacgtgggga gacataccca cgacccccac ctcagccacg
     4561 agaacctgga gcaaccactg accaaaagta ggacccagct ttcttgtaca aagtggttga
     4621 tccaaaccat ggtacgatga tgatccagac atgataagat acattgatga gtttggacaa
     4681 accacaacta gaatgcagtg aaaaaaatgc tttatttgtg aaatttgtga tgctattgct
     4741 ttatttgtaa ccattataag ctgcaataaa caagttaaca acaacaattg cattcatttt
     4801 atgtttcagg ttcaggggga ggtgtgggag gttttttaaa gcaagtaaaa cctctacaaa
     4861 tgtggtatgg ctgattatga tcctctagat cagatctctt gtttattgca gcttataatg
     4921 gttacaaata aagcaatagc atcacaaatt tcacaaataa agcatttttt tcactgcatt
     4981 ctagttgtgg tttgtccaaa ctcatcaatg tatcttatca tgtctggatc tacgtaatac
     5041 gactcactat agttctagag gctcgagagg ggccgcttta cttgtacagc tcgtccatgc
     5101 cgagagtgat cccggcggcg gtcacgaact ccagcaggac catgtgatcg cgcttctcgt
     5161 tggggtcttt gctcagggcg gactgggtgc tcaggtagtg gttgtcgggc agcagcacgg
     5221 ggccgtcgcc gatgggggtg ttctgctggt agtggtcggc gagctgcacg ctgccgtcct
     5281 cgatgttgtg gcggatcttg aagttcacct tgatgccgtt cttctgcttg tcggccatga
     5341 tatagacgtt gtggctgttg tagttgtact ccagcttgtg ccccaggatg ttgccgtcct
     5401 ccttgaagtc gatgcccttc agctcgatgc ggttcaccag ggtgtcgccc tcgaacttca
     5461 cctcggcgcg ggtcttgtag ttgccgtcgt ccttgaagaa gatggtgcgc tcctggacgt
     5521 agccttcggg catggcggac ttgaagaagt cgtgctgctt catgtggtcg gggtagcggc
     5581 tgaagcactg cacgccgtag gtcagggtgg tcacgagggt gggccagggc acgggcagct
     5641 tgccggtggt gcagatgaac ttcagggtca gcttgccgta ggtggcatcg ccctcgccct
     5701 cgccggacac gctgaacttg tggccgttta cgtcgccgtc cagctcgacc aggatgggca
     5761 ccaccccggt gaacagctcc tcgcccttgc tcaccatggt cactgtctgc tttgctgttg
     5821 gtctgggctc ctgggtcact ggcttactaa tggagtcttt atgtatgagg actcttatca
     5881 attgttcttc tataaaggtc tgcagtgttt ctgttcgtcc cctacatgga cacccagagc
     5941 ctcctaaata caggagccct gataactgca caagtgctca gattccagca gggtggaaaa
     6001 tgagataaag tgtgcagatg gggaggggga cgtgaatgag agatttgagg gatgaaaagg
     6061 atggatgaac gcattgaaaa tagccccttt cacaaaataa taccagtaaa ttgtcatata
     6121 attaatgacc agacctttac ctgtaaatga tgtgatgttc atatacagaa gaatgccaac
     6181 aatttacaga tgattttaca aattcttaat tttccttttc taaatggatt tgttcacaca
     6241 ttatctcttc aaagcaattg aattttctgg aaaagattgg ctgtgtgtgt aaaaggtgct
     6301 actgaggaat ttaatgtgac atggaatgaa gcaaacagca gcctaagaca ggatggcagg
     6361 aaaaatgtca catgtttaaa ataagagtga aaccaacgac ctggacttat agagactgtg
     6421 tgtccttagg caaagctctt gtacaaacag tgcttgtgac tgtgaaattc ggggtttgcc
     6481 tggattgtgt taaatgtgtg cttggatgta tcataaaaaa gaatcggttc tctgtatttg
     6541 acattttctg taatttatct aaagttacaa ctggctatgc ctgattttta tcactattga
     6601 atcaatcatt ttaaagaatg ttaagtctgc tgatttggag agctcattta catttatttt
     6661 gaatgtctct tatttaacac aactgattta agctttagat ctaatctgat cattcaggcg
     6721 cgccaacacg tgaataccac gcgaggcctt agggataaca gggtaatacg cgtgatctgc
     6781 gaagatacgg ccacgggtgc tcttgatcct gtggctgatt ttggactgtg ctgctcgcag
     6841 ctgctgatga atcacatact tcctccattt tcttccactg attgactgtt ataatttccc
     6901 taatttccag gtcaaggtgc tgtgcattgt ggtaatagat gtgacatgac gtcacttcca
     6961 aaggaccaat gaacatgtct gaccaatttc atataatgtg aaaacgattt tcataggcag
     7021 aataaataac atttaaatta aactgggcat cagcgcaatt caattggttt ggtaatagca
     7081 agggaaaata gaatgaagtg atctccaaaa aataagtact ttttgactgt aaataaaatt
     7141 gtaaggagta aaaagtactt ttttttctaa aaaaatgtaa ttaagtaaaa gtaaaagtat
     7201 tgatttttaa ttgtactcaa gtaaagtaaa aatccccaaa aataatactt aagtacagta
     7261 atcaagtaaa attactcaag tactttacac ctctggttct tgacccccta ccttcagcaa
     7321 gcccagcaga tccactagtt ctagagcggc cgccaccgcg gtggagctcc agcttttgtt
     7381 ccctttagtg agggttaatt gcgcgcttgg cgtaatcatg gtcatagctg tttcctgtgt
     7441 gaaattgtta tccgctcaca attccacaca acatacgagc cggaagcata aagtgtaaag
     7501 cctggggtgc ctaatgagtg agctaactca cattaattgc gttgcgctca ctgcccgctt
     7561 tccagtcggg aaacctgtcg tgccagctgc attaatgaat cggccaacgc gcggggagag
     7621 gcggtttgcg tattgggcgc tcttccgctt cctcgctcac tgactcgctg cgctcggtcg
     7681 ttcggctgcg gcgagcggta tcagctcact caaaggcggt aatacggtta tccacagaat
     7741 caggggataa cgcaggaaag aacatgtgag caaaaggcca gcaaaaggcc aggaaccgta
     7801 aaaaggccgc gttgctggcg tttttccata ggctccgccc ccctgacgag catcacaaaa
     7861 atcgacgctc aagtcagagg tggcgaaacc cgacaggact ataaagatac caggcgtttc
     7921 cccctggaag ctccctcgtg cgctctcctg ttccgaccct gccgcttacc ggatacctgt
     7981 ccgcctttct cccttcggga agcgtggcgc tttctcatag ctcacgctgt aggtatctca
     8041 gttcggtgta ggtcgttcgc tccaagctgg gctgtgtgca cgaacccccc gttcagcccg
     8101 accgctgcgc cttatccggt aactatcgtc ttgagtccaa cccggtaaga cacgacttat
     8161 cgccactggc agcagccact ggtaacagga ttagcagagc gaggtatgta ggcggtgcta
     8221 cagagttctt gaagtggtgg cctaactacg gctacactag aagaacagta tttggtatct
     8281 gcgctctgct gaagccagtt accttcggaa aaagagttgg tagctcttga tccggcaaac
     8341 aaaccaccgc tggtagcggt ggtttttttg tttgcaagca gcagattacg cgcagaaaaa
     8401 aaggatctca agaagatcct ttgatctttt ctacggggtc tgacgctcag tggaacgaaa
     8461 actcacgtta agggattttg gtcatgagat tatcaaaaag gatcttcacc tagatccttt
     8521 taaattaaaa atgaagtttt aaatcaatct aaagtatata tgagtaaact tggtctgaca
     8581 gttaccaatg cttaatcagt gaggcaccta tctcagcgat ctgtctattt cgttcatcca
     8641 tagttgcctg actccccgtc gtgtagataa ctacgatacg ggagggctta ccatctggcc
     8701 ccagtgctgc aatgataccg cgagacccac gctcaccggc tccagattta tcagcaataa
     8761 accagccagc cggaagggcc gagcgcagaa gtggtcctgc aactttatcc gcctccatcc
     8821 agtctattaa ttgttgccgg gaagctagag taagtagttc gccagttaat agtttgcgca
     8881 acgttgttgc cattgctaca ggcatcgtgg tgtcacgctc gtcgtttggt atggcttcat
     8941 tcagctccgg ttcccaacga tcaaggcgag ttacatgatc ccccatgttg tgcaaaaaag
     9001 cggttagctc cttcggtcct ccgatcgttg tcagaagtaa gttggccgca gtgttatcac
     9061 tcatggttat ggcagcactg cataattctc ttactgtcat gccatccgta agatgctttt
     9121 ctgtgactgg tgagtactca accaagtcat tctgagaata gtgtatgcgg cgaccgagtt
     9181 gctcttgccc ggcgtcaata cgggataata ccgcgccaca tagcagaact ttaaaagtgc
     9241 tcatcattgg aaaacgttct tcggggcgaa aactctcaag gatcttaccg ctgttgagat
     9301 ccagttcgat gtaacccact cgtgcaccca actgatcttc agcatctttt actttcacca
     9361 gcgtttctgg gtgagcaaaa acaggaaggc aaaatgccgc aaaaaaggga ataagggcga
     9421 cacggaaatg ttgaatactc atactcttcc tttttcaata ttattgaagc atttatcagg
     9481 gttattgtct catgagcgga tacatatttg aatgtattta gaaaaataaa caaatagggg
     9541 ttccgcgcac atttccccga aaagtgccac ctaaattgta agcgttaata ttttgttaaa
     9601 attcgcgtta aatttttgtt aaatcagctc attttttaac caataggccg aaatcggcaa
     9661 aatcccttat aaatcaaaag aatagaccga gatagggttg agtgttgttc cagtttggaa
     9721 caagagtcca ctattaaaga acgtggactc caacgtcaaa gggcgaaaaa ccgtctatca
     9781 gggcgatggc ccactacgtg aaccatcacc ctaatcaagt tttttggggt cgaggtgccg
     9841 taaagcacta aatcggaacc ctaaagggag cccccgattt agagcttgac ggggaaagcc
     9901 ggcgaacgtg gcgagaaagg aagggaagaa agcgaaagga gcgggcgcta gggcgctggc
     9961 aagtgtagcg gtcacgctgc gcgtaaccac cacacccgcc gcgcttaatg cgccgctaca
    10021 gggcgcgtcc cattcgccat tcaggctgcg caactgttgg gaagggcgat cggtgcgggc
    10081 ctcttcgcta ttacgccagc tggcgaaagg gggatgtgct gcaaggcgat taagttgggt
    10141 aacgccaggg ttttcccagt cacgacgttg taaaacgacg gccagtgagc gcgcgtaata
    10201 cgactcacta tagggcgaat tgggtaccaa atagtaggaa ttacccacct gtacaagtgc
    10261 tgaaaacttg gatgaataag cccgtttgcc attttctact gctattttaa atcttttctg
    10321 tatttgtctg catttgtctt tacccttgaa taaatgtttt agttgttttt tttcaattat
    10381 gactgtgttt aacagacatt attacaataa tatgtaatag tagtacacac tattattatg
    10441 taatagtact tgttgactgt atttgagaac tggaccgagt gagtgttacg tcacccattc
    10501 aaaatgactt acttctggct ccaacaaaat gaagttaatt cagttgccat ttttcactgt
    10561 atggacatcg ccgtgttgga gctagacgtt gccaataagc aagaaagagc cgagatgcgt
    10621 cgagtctgag tcaccgttcc tatggcaacc cctctaacca atcagaagta agcttgttgg
    10681 aagtccacag cctaccactt gaaagcgggc tgcacaaaat ctgtcaaacg ttttgaacgt
    10741 tggatgtgag agcacatact tttattaagg catctggttg gtcagtttat aatatcaaca
    10801 acttgggcta cagaaaagaa aagttattac agaaattatg attaacaagt acatgttaaa
    10861 taaagatttt aatatgaatg ccaccactgg agcattcatg ccatttggag cttcttcctg
    10921 tttggatcac tagaaggagg aggtcactca ttacagttct catatacagt cgttggttgg
    10981 ttggttggtt ggtagattga ttgattgatt gattgattga ttgattgatt gattgattga
    11041 ttgattgatt gattgattga ttgattgatt ggtagtcaaa ataagaaata atttccacag
    11101 attcattaca gaaatgatta aatgcataca taaaaaactg gggggggggg gggatacaac
    11161 aacacactta agtcacattt gcctacgtaa agaaaagtaa agaaaatcaa tagctatatt
    11221 ttacatctcc tttttttgct gtcttttaat tagccttgtt ttgctgttat cttgattgaa
    11281 actgtaactt cttcacctgc ttcttttctt tgtaggtttt gccagcccag aaacaggcat
    11341 ggctgtgcaa ggccagagca ccatgcacaa tgcgctgcat gtcttcatga acggctcaat
    11401 gtcctcagtc cagggctcag ccaacgaccc catcttcctc cttcaccatg ctttcattga
    11461 caggtaacaa acacgtcatg acattagact gcacagtttt tgacaaagtt catacaatct
    11521 gttgtttata gctgctacaa ttagtgaagt ttgtgaatgt acttggatga gcagcgaaag
    11581 atcaattgag atcaattgtt agagtttggt tgccctgcag agcaaagaac aaaaaataat
    11641 ctggtggctt tactgcgtga ggttattatt ggtggaatag aaacacaaaa cataattgca
    11701 tttatttgtt taatttttta tcttatctta actttcatct tgcatatttg tttcttacat
    11761 catttctagc atctttgagc gctggctaag aactcatcag cctccccggt ccatctaccc
    11821 acgtaccaat gcaccaattg gccacaatga cggctactac atggtgccat tccttcctct
    11881 ttataggaat ggagactacc tcctgtccaa caatgctctt ggatacgagt acgcctacct
    11941 gttggaccca ggtcattgca caacaccaga aatgccctct gatctgcaaa agacgtgaat
    12001 aatctgttca gacacccata tgcactctgt tccacacagg tcagaggttt gtccaggagt
    12061 tcttgacaga ggtgtaaaaa gtactcaaaa attttactca agtgaaagta caagtactta
    12121 gggaaaattt tactcaatta aaagtaaaag tatctggcta gaatcttact tgagtaaaag
    12181 taaaaaagta ctccattaaa attgtacttg agtattaagg aagtaaaagt aaaagcaaga
    12241 aagaaaacta gagattcttg tttaagcttt taatctcaaa aaacattaaa tgaaatgcat
    12301 acaaggtttt atcctgcttt agaactgttt gtatttaatt atcaaactat aagacagaca
    12361 atctaatgcc agtacacgct actcaaagtt gtaaaacctc agatttaact tcagtagaag
    12421 ctgattctca aaattgttag tgtcaagcct agctcttttg gggctgaaaa gcaatcctgc
    12481 agtgctgaaa agcctctcac aggcagccga tgcgggaaga ggtgtattag tcttgataga
    12541 gaggctgcaa atagcaggaa acgtgagcag agactccctg gtgtctgaaa cacaggccag
    12601 atgggccatt cgtacgctta atttcgtata gggataacag ggtaatgatc tagggtcgac
    12661 accagcaaag ttctagaatt tgtcgaaaca tttatgttat atatttcctg aaaaaaattc
    12721 tgagtaagtt cttaagtgtt attgccagca acataaacaa cagacggcaa aatgaataaa
    12781 tgataacaaa gcagtaggct taaataaacc taatttttat aggctgttct ctacaaccct
    12841 caaacagtga ttagttttgt acttataaac ttgccctttc attcatattt caagaaaatt
    12901 ggttcagaag atctggatat tctagcagtt gttcaagctc atggagggat cagtgacctg
    12961 attccacaat gactaggcct aatccagaaa ttagatgact gtcaacataa aaaggcacag
    13021 cactcactag ctgccctata tattttatta tattttacat atattatttt atttatttag
    13081 ctctgagtgc tgtactttct ggttaaagaa aactgcttac aacagctaac ctgtactacc
    13141 tcaggctcag ggaatttgga acaggtttgt ctggtttgtt tctttaacca tgcatgcttg
    13201 ttttcaacta tggcaacaca gtcacatggg acattacaga aatgatttgt cgatgacatg
    13261 cgacttttct ttaataaagc gcaaagatcc caaaaagcaa acttttaaca aaaatcatat
    13321 aattatattt tcaatccagc tttgtagcaa ctttgtgctg ctgttcactc agcaacagat
    13381 agtcagtata aggtcagtgt gtctcaaagc agtgccatct gtttcacaca ttgcgttcta
    13441 tatataagtg tgctggttga cacgacactg tataaggcct aggctaaaac acaaacaatg
    13501 tagaatgaca ctgtgttttt tttgtaaaca aatgttgttt ttggttaaac atctttgtga
    13561 aaacatcctc ctgtcatgta tttgctatat tcaaatgtta aacccgtgca gaatagaaca
    13621 tatac
//
