# Supplementary material for: Gli3R-mediated inhibition of hedgehog signaling alters the embryonic transcriptome in zebrafish
Source: G3 (Bethesda). 2026 Jan 16;16(3):jkaf306. doi: 10.1093/g3journal/jkaf306 (PMC12958812; doi:10.1093/g3journal/jkaf306)
Supplement: jkaf306_Supplementary_Data [file jkaf306_supplementary_data.zip › Supplementary_Table_1_G3-2025-406235.csv]

	LLgeneID	baseMean	log2FoldChange	lfcSE	stat	pvalue	padj	LLgeneAbbrev
1	LL0000024146	218.102349977108	-4.29689806447541	0.227487675346219	-18.8884872902932	1.41852673794397e-79	3.15480346518739e-75	s100a11
2	LL0000020492	361.43556682842	-4.78637906010751	0.264006761239894	-18.1297593956629	1.85569300377451e-73	2.06353062019725e-69	notum2
3	LL0000005404	164.244442778671	-3.75729096550452	0.277373574325215	-13.5459586395176	8.37138299498988e-42	6.20598526028583e-38	ceacam1
4	LL0000031205	95.0880338131969	-4.46720268695045	0.346968104285237	-12.8749664069353	6.2266165393323e-38	3.46199879586876e-34	trpv6
5	LL0000038517	86.1105528303173	3.395921270506	0.303496554301125	11.1893239721483	4.59926790221321e-29	2.04575436290444e-25	zgc:110425
6	LL0000006968	69.720222272405	-3.47667216164162	0.312915510062465	-11.1105779350713	1.11435936642591e-28	3.5414997069354e-25	CR812464.1
7	LL0000029010	256.53238835994	-2.29411324917933	0.206480578930433	-11.1105521936388	1.11468066315413e-28	3.5414997069354e-25	smpx
8	LL0000022360	4365.22749488975	1.43160802883813	0.134361751433801	10.654877698163	1.65462006093842e-26	4.5998437694088e-23	ppdpfb
9	LL0000011371	779.393999559739	1.21701393965482	0.117679690219742	10.341750028253	4.561306682742e-25	1.12714956249091e-21	gli3
10	LL0000025406	93.9414752641348	2.90426722480351	0.281435380191298	10.3194815905144	5.75329517235439e-25	1.27953284633162e-21	si:ch211-196f5.2
11	LL0000011897	1359.90078203698	2.61916034820956	0.258488226222602	10.1326098541681	3.95937928334864e-24	8.00514502378852e-21	h1fx
12	LL0000010324	2192.53738360712	-0.866554267869877	0.0857588266934125	-10.1045490159025	5.27376530727147e-24	9.77404503614313e-21	fgg
13	LL0000001419	425.421730000183	1.59869047645139	0.166963512314714	9.57508891785872	1.01769697891893e-21	1.74104467778131e-18	arrdc3b
14	LL0000039597	1379.89094916603	1.87009901348681	0.195975619734294	9.54250848152601	1.39418448522458e-21	2.21476163938533e-18	znf395a
15	LL0000000228	264.301883120326	-1.30977393863673	0.138571513929968	-9.45197105444535	3.32509369812146e-21	4.93000558974809e-18	actn2b
16	LL0000003943	69.5304476630468	-3.06379339092732	0.324653140196501	-9.4371284660081	3.83135129580101e-21	5.3255783011634e-18	ca15a
17	LL0000026967	35.5109236301137	-4.72765729376715	0.510567700079369	-9.25960904505363	2.05182103289404e-20	2.68426469244491e-17	si:dkey-192d15.2
18	LL0000022018	144.269648728178	-2.33680260718101	0.255065416146342	-9.16158153655877	5.11422119367159e-20	6.3189044081809e-17	pkd2l1
19	LL0000000025	1487.76370787899	1.18543576033867	0.129698425139359	9.13993951017477	6.24872722584721e-20	7.31429965804431e-17	abat
20	LL0000028520	359.194502027035	2.00173587561814	0.219280883543748	9.12863831661269	6.9366251884858e-20	7.71352720959621e-17	slc16a9b
21	LL0000021802	369.354689022604	1.13582988494512	0.125798906894766	9.02893286580993	1.7335397423889e-19	1.83590113670138e-16	pik3ip1
22	LL0000028861	1580.4351693317	0.946103120820099	0.105512292807024	8.96675729102451	3.05372041387122e-19	3.08703372747709e-16	slc7a3a
23	LL0000028799	92.8161165553645	-1.7254674156791	0.19346920113595	-8.91856381040523	4.72373934886497e-19	4.56765057038073e-16	slc4a1b
24	LL0000022605	183.478047314312	-1.4418299716242	0.16186290939432	-8.90772306651002	5.20913199558377e-19	4.82712898257429e-16	prkg1b
25	LL0000005004	262.725126419065	3.03127294164746	0.341921414068605	8.86540829829175	7.62242280163633e-19	6.78090732433568e-16	cbx7a
26	LL0000010272	2481.77013971068	-1.02343369729243	0.119152174640118	-8.58929935927363	8.75012628913902e-18	7.48472341040199e-15	fgb
27	LL0000038681	386.9001710073	1.80579444620896	0.211566179310847	8.53536445234836	1.39714316269369e-17	1.12294732304394e-14	zgc:136908
28	LL0000021429	713.907576078179	2.01454495555797	0.236061167313053	8.53399556770967	1.41378260095461e-17	1.12294732304394e-14	pck1
29	LL0000028504	666.101722152607	-1.14970100157378	0.136540118432761	-8.42024318398365	3.75703629069308e-17	2.88125817603497e-14	slc16a12b
30	LL0000007294	254.007011851001	1.1947952440769	0.142263274339324	8.39847985803484	4.52295524297731e-17	3.35301748679384e-14	crebrf
31	LL0000001417	564.300777890974	1.17230175199858	0.139862961858212	8.38178840504616	5.21294867033502e-17	3.73987027187906e-14	arrdc2
32	LL0000010596	59.7230827905872	-2.1740158137227	0.2614709757197	-8.31455884439452	9.20941993670385e-17	6.40054685600918e-14	foxi3a
33	LL0000011173	18525.2344169641	-1.42004534294725	0.171247074889213	-8.2923772208427	1.11007229475481e-16	7.4812144955597e-14	gatm
34	LL0000024524	428.34764238708	1.24723283310439	0.15147787576781	8.23376236815069	1.81423403718442e-16	1.18672249961711e-13	sesn2
35	LL0000028761	1277.42265488784	1.01188270374754	0.124574767311629	8.12269390972473	4.55948201425513e-16	2.89722514277241e-13	slc3a2b
36	LL0000012878	269.768204953163	1.27939786262459	0.15868172195707	8.06266687079889	7.46477438560119e-16	4.61157173154918e-13	irs2a
37	LL0000039065	44.9985844676013	3.26339683439308	0.40786416138197	8.0011855499529	1.23226930787179e-15	7.40693767758608e-13	zgc:174917
38	LL0000039289	487.597675035292	1.44986612797462	0.181654794379335	7.98143606904747	1.44640489439801e-15	8.2805921825808e-13	zgc:92606
39	LL0000000217	52297.8490990862	-1.29937159951972	0.162809086178693	-7.98095259925226	1.45208226223314e-15	8.2805921825808e-13	acta1b
40	LL0000005964	327.690699468488	-1.9332708224995	0.243910816153442	-7.92613813929145	2.26066108565624e-15	1.25692756362487e-12	cobll1a
41	LL0000001418	1157.12595634158	1.07990332078146	0.136646247210287	7.90291239480275	2.72461086034281e-15	1.47793525692742e-12	arrdc3a
42	LL0000021482	564.956832324694	1.4064673568558	0.178270580308369	7.8895090509209	3.03377630576919e-15	1.60645678667397e-12	pdcd4b
43	LL0000030048	200.368166261377	-1.25506254622359	0.160960448018751	-7.79733507002527	6.32281934740457e-15	3.27022098340181e-12	tbx20
44	LL0000030888	149.872271848853	-1.80279666265233	0.23161010299738	-7.78375657763395	7.04021575361121e-15	3.55850905364348e-12	tppp3
45	LL0000038879	322.505738824102	1.12407916415465	0.146276784786233	7.68460399097071	1.53470971878576e-14	7.58487647684342e-12	zgc:163121
46	LL0000005521	849.355990824774	-1.01840048793645	0.13290938706405	-7.66236689847705	1.82537271794536e-14	8.82528027110976e-12	cfb
47	LL0000006174	210.596038131408	-1.26785363493977	0.165719622672037	-7.65059450713861	2.00052247470901e-14	9.46630209309113e-12	cpt1b
48	LL0000024191	946.836897489108	-0.629191475315775	0.0829618346936358	-7.58410753136396	3.34783424372071e-14	1.5511631995906e-11	samm50
49	LL0000009834	183.573332621429	-1.52111624286148	0.202087353076657	-7.52702343666445	5.1910055679173e-14	2.35608089449961e-11	etnppl
50	LL0000004693	42.604561446722	-2.92324546845084	0.388591449788291	-7.52267058383157	5.36685252449924e-14	2.38717600289726e-11	CABZ01112025.1
51	LL0000020540	47.230853712787	-2.05527603310983	0.273926189447636	-7.50302859779211	6.23599404668586e-14	2.71394552289599e-11	nppc
52	LL0000008625	161.639214556375	-1.42678152755058	0.19021861207757	-7.5007461781329	6.34555607871365e-14	2.71394552289599e-11	cyr61l2
53	LL0000022425	739.837636239198	0.800594985484193	0.107432937157244	7.45204409996166	9.19049918411493e-14	3.8565415444286e-11	ppp1r15a
54	LL0000026160	51.604882908968	-2.47733331410146	0.332726489243693	-7.44555481510529	9.65378362130329e-14	3.97592866181083e-11	si:ch211-89o9.4
55	LL0000021715	63.1884963819133	-3.02875985259579	0.407562264167143	-7.43140403046166	1.07450948654528e-13	4.34492563286672e-11	phka1b
56	LL0000001611	2789.80342696364	-0.830126832744259	0.112803814407729	-7.3590315815365	1.85249203958679e-13	7.35703981435899e-11	atp5mc1
57	LL0000000385	899.231306440423	-0.741257170864996	0.100864339640053	-7.34905094813753	1.99619095665083e-13	7.78864682033586e-11	adkb
58	LL0000000555	4076.98025624602	1.25225621773238	0.172233580469832	7.27068562539533	3.57667448170619e-13	1.3714696633301e-10	akt1s1
59	LL0000001176	66294.1169130097	-1.09026887571804	0.150400385575181	-7.2491095787321	4.19520388023671e-13	1.5813785473977e-10	apoa1b
60	LL0000011673	96.6137661997451	1.54331704499138	0.21310472373433	7.24205929341751	4.41922552790098e-13	1.6380595956753e-10	gpx3
61	LL0000011896	4094.21338195436	1.38336435782725	0.192947677665219	7.16963466244723	7.51981688333055e-13	2.74165127025035e-10	h1f0
62	LL0000020768	432.463853752052	1.1644961041462	0.163267188774536	7.13245639180025	9.85933192845723e-13	3.53663777562724e-10	nupr1a
63	LL0000011912	1265.07027795892	-0.736647654243043	0.103363525403222	-7.12676595897225	1.0275458988132e-12	3.62740012533423e-10	hacd1
64	LL0000020822	4643.19475806712	0.810080687632047	0.114601966092412	7.06864563718584	1.56453099489237e-12	5.43674520725098e-10	oga
65	LL0000012370	5728.12839124969	2.54137797626449	0.359885196091709	7.06163522107443	1.6455450246347e-12	5.63029559198089e-10	hsp90aa1.2
66	LL0000024238	54.7671836102227	-1.72813275392554	0.245167791871738	-7.04877561906514	1.80498935473514e-12	6.02186962897492e-10	sbk3
67	LL0000000595	24.0300756830467	-3.22230257023182	0.457189247528656	-7.04807164133895	1.81414237923255e-12	6.02186962897492e-10	AL773558.1
68	LL0000019353	2447.81558802172	1.31697174804917	0.18795642774551	7.00679281813297	2.43842928972702e-12	7.87679879810356e-10	mknk2b
69	LL0000012389	173.079826348126	-1.70289229673071	0.243045151248265	-7.00648537107101	2.44379099401594e-12	7.87679879810356e-10	hspb6
70	LL0000019614	292.767708998247	1.06776245904196	0.152927729303208	6.98213766664202	2.90722030527286e-12	9.23665422703833e-10	ms4a17a.11
71	LL0000018700	3862.42296497983	-0.985595655998075	0.141907562386982	-6.94533567781506	3.77561472286975e-12	1.18267142868483e-09	mat1a
72	LL0000011363	817.042393493707	1.04624039911696	0.151041480309358	6.92684153369051	4.30340162599798e-12	1.32927294669716e-09	gldc
73	LL0000000250	706.50302907547	0.905687031150804	0.131017433275349	6.91272152498512	4.75442711021441e-12	1.44847204015299e-09	acy1
74	LL0000012539	466.953340769029	1.0581147970844	0.153202666987092	6.90663431579524	4.96287043160924e-12	1.48293723332855e-09	igfbp1a
75	LL0000009240	1653.70293446093	0.629538915074404	0.0911641899849351	6.90555047084207	5.00091243253784e-12	1.48293723332855e-09	dsg2.1
76	LL0000024362	134.77127518241	1.58557546437423	0.229825912281046	6.89902826290224	5.23594548195716e-12	1.51885648208683e-09	sdr42e2
77	LL0000022880	288.445476131743	0.924918898381483	0.13407703540269	6.89841400209636	5.25863080578625e-12	1.51885648208683e-09	ptpn23b
78	LL0000010271	4912.22866640571	-0.895788568225874	0.130170493009643	-6.88165610742149	5.91606943573389e-12	1.68683825962464e-09	fga
79	LL0000004083	162.141044725574	-1.76728486606088	0.257659915447167	-6.85898255843857	6.93527049698439e-12	1.95241032725232e-09	CABZ01037174.1
80	LL0000011919	501.514694025727	-0.94696135891698	0.138104066197818	-6.85686804876961	7.03865877130436e-12	1.95674713842261e-09	hadhaa
81	LL0000004163	52.8887702323071	1.93561950689076	0.282634252757591	6.84849584933675	7.46304996850222e-12	2.04911396666036e-09	CABZ01049625.1
82	LL0000009747	2311.0938838754	-1.06738638250244	0.156383734604575	-6.82543095163559	8.76617576468617e-12	2.37755791471488e-09	epyc
83	LL0000012948	69.7580956016433	2.92168270729609	0.428665294868279	6.81576685183686	9.37622531021775e-12	2.51237651685835e-09	itgb7
84	LL0000029575	336.334925513626	0.933564113919792	0.13815164954559	6.75753143006606	1.40362600731446e-11	3.71626695269924e-09	stmn4l
85	LL0000005414	26.489758762944	3.98904274385896	0.591063475919356	6.74892444953445	1.48945115933332e-11	3.8971051510086e-09	CELA1 (1 of many)
86	LL0000001622	15808.016351924	-0.639062979189579	0.0947473787944737	-6.74491460682871	1.53117050525184e-11	3.95967814381405e-09	mt-atp6
87	LL0000019857	356.574258813509	-0.946311806583926	0.140797058552508	-6.72110494574726	1.803516341543e-11	4.61036821102488e-09	mylk4b
88	LL0000031412	376.474478830572	1.54802067947215	0.230594133704472	6.71318326534745	1.9042369988671e-11	4.8125262335005e-09	txnipb
89	LL0000018053	62.1864721755908	-1.63979559374703	0.244893992170726	-6.69594047290414	2.14288946365855e-11	5.35481591817596e-09	LOC110440135
90	LL0000030762	465.347227615957	-1.64313653893836	0.246259155448601	-6.67238761517359	2.51674770484822e-11	6.21916321731382e-09	tnni1c
91	LL0000022006	287.278551589873	-1.05085197534001	0.15756714396386	-6.66923286736122	2.57143966027689e-11	6.28448549940198e-09	pitx3
92	LL0000019802	2159.33886490857	-1.37999306463001	0.207387924335615	-6.65416305723169	2.84916666663248e-11	6.88755072455504e-09	mybpc3
93	LL0000009631	158.967597344387	-1.58724382862936	0.238932597354093	-6.64306103983417	3.07234525414522e-11	7.34719983356879e-09	en1a
94	LL0000011921	2186.18041004798	-0.707820117899797	0.106768017839377	-6.62951445782808	3.36792848691601e-11	7.96837548393744e-09	hadhb
95	LL0000006951	45.4760200884527	2.3633566769735	0.357193452837029	6.61646135505119	3.67898991654938e-11	8.61270902569035e-09	CR790388.2
96	LL0000000227	46.9107451388925	-1.66149598662492	0.252352432281384	-6.58403000757401	4.57864652034111e-11	1.06071977721236e-08	actn2a
97	LL0000018460	335.801672877068	0.855507962915416	0.130029610390462	6.57933189483868	4.7256685445355e-11	1.08349348897391e-08	lxn
98	LL0000030763	113.049964071797	-1.87360014299819	0.284976264731466	-6.57458313155899	4.87896651263764e-11	1.10722668613328e-08	tnni1d
99	LL0000000525	348.69801271896	0.950501180047475	0.144616039682745	6.57258477090548	4.94492172316858e-11	1.11085918306333e-08	ak4
100	LL0000010210	1371.37855441905	0.662148222051244	0.100943923671485	6.55956493435069	5.39649908489366e-11	1.20018139648035e-08	fbxo33
101	LL0000018707	1721.0185051631	-1.20978358946967	0.184632552977251	-6.55238510198539	5.66252843876921e-11	1.24687754928938e-08	matn3a
102	LL0000028543	1651.1763129363	0.863924920711815	0.132006058266363	6.5445853929566	5.96606672244453e-11	1.30083650889379e-08	slc1a4
103	LL0000001181	8626.00234447984	-0.855161535431329	0.131100115046658	-6.52296556053351	6.89306947702898e-11	1.48836762300121e-08	apoba
104	LL0000033514	483.641722528701	-0.859264747637796	0.131790620458668	-6.51992338033856	7.03433144874933e-11	1.50426472519409e-08	XLOC_010898
105	LL0000006105	137.329896463137	1.22472335075507	0.188134377118542	6.50983286262128	7.52344670494434e-11	1.59353766398059e-08	cox4i2
106	LL0000009529	1092.77905055488	1.18931170707363	0.182883432000206	6.50311345355925	7.86744137548482e-11	1.65067826595078e-08	eif4ebp3l
107	LL0000027983	324.342325973265	1.95956234971217	0.302210194133961	6.48410406977717	8.92605960455142e-11	1.8552856598619e-08	si:dkey-85k7.7
108	LL0000026384	355.120969517914	-1.11463129752396	0.172312796751127	-6.46865072437903	9.88818562985608e-11	2.03623378155555e-08	si:ch73-265d7.2
109	LL0000024966	671.421211877716	1.18416243798172	0.183499364037148	6.45322366208307	1.09495571275178e-10	2.23411147262382e-08	si:ch211-117c9.5
110	LL0000011587	200.717508792564	1.5690132694338	0.243415541413805	6.44582207167488	1.14975485461575e-10	2.32459526969584e-08	gpr137
111	LL0000005702	73.1778909471807	-1.68120966361772	0.261805412747043	-6.42160009595413	1.34849296810597e-10	2.70184537033125e-08	cilp2
112	LL0000020023	1472.64931658412	1.07035588842665	0.166763601965809	6.41840231207106	1.37711930075072e-10	2.73456546863358e-08	NC_002333.17
113	LL0000024968	272.291431254509	1.01988568064571	0.159065494587791	6.41173425631176	1.43873469501849e-10	2.83163359444347e-08	si:ch211-117k10.3
114	LL0000001833	1515.46678904336	-0.495105472490531	0.0772678276860153	-6.407653577404	1.47776204603285e-10	2.88293227226057e-08	bckdhb
115	LL0000013373	61.1508911424888	-1.96736410830067	0.307829945361047	-6.39107448105216	1.64724116801479e-10	3.18562118057816e-08	klf9
116	LL0000018972	480.103716730247	0.788468066508989	0.123537086731753	6.38244018349776	1.74288114713848e-10	3.34152385451377e-08	mgrn1a
117	LL0000022014	174.08726737046	-1.67220595651288	0.262214545114349	-6.37724332105087	1.80303881600969e-10	3.42731480923552e-08	pkd1l2a
118	LL0000012342	346.105022589756	-1.22361407661192	0.192450799157932	-6.35806181094514	2.0431526127636e-10	3.85082322947988e-08	hsd11b2
119	LL0000022441	80.1662287856566	-1.32492521219381	0.208714585399572	-6.34802407152003	2.18097963564007e-10	4.07604933585169e-08	ppp1r3aa
120	LL0000005571	2512.37177175235	0.562777647687019	0.0890365868860105	6.32074596937905	2.60303635743851e-10	4.82429404911938e-08	chd2
121	LL0000023598	458.878690471147	-0.975844213940933	0.154929712427295	-6.29862534856812	3.00296831820056e-10	5.51950540469261e-08	rgrb
122	LL0000029031	23529.4806500934	-1.33502341499894	0.212846364111963	-6.27223970007155	3.55891119110789e-10	6.44965873960387e-08	smyhc1
123	LL0000006012	242.596542205345	-1.05441790125254	0.168118184384119	-6.27188489523173	3.56703248638164e-10	6.44965873960387e-08	col4a4
124	LL0000001523	302.834261088948	0.90961328600944	0.14507261585016	6.27005503884307	3.60920506643661e-10	6.45803792029889e-08	atf3
125	LL0000017668	20.9913063242105	-2.72230532585794	0.434236858799249	-6.26917146873634	3.62974253613922e-10	6.45803792029889e-08	LOC110439449
126	LL0000009726	118.75432831462	1.75268332381863	0.27970068215408	6.26628190650291	3.69770659337202e-10	6.52674560607887e-08	epm2a
127	LL0000040156	18.7973773807661	3.08886396834897	0.493112803468085	6.26401088478103	3.7519926791061e-10	6.57041867585195e-08	si:ch211-113a14.26
128	LL0000001025	465.726502113777	-2.78600917670391	0.444983866883816	-6.26092176378011	3.8270850619429e-10	6.63339601176189e-08	ankrd1b
129	LL0000021685	799.754934077895	-0.858335109057526	0.13711231200507	-6.26008778136412	3.84760829818923e-10	6.63339601176189e-08	phb2b
130	LL0000029521	1116.24819073763	0.760470583743458	0.121564478491542	6.25569733181861	3.95743593799644e-10	6.75751562556709e-08	stat3
131	LL0000005126	163.043623130955	1.16906736626178	0.186907368160987	6.25479550519825	3.98037116434033e-10	6.75751562556709e-08	ccl25b
132	LL0000011189	144.429708842598	-1.21081563665081	0.194066430290258	-6.23918126818659	4.39867037615111e-10	7.41109311860611e-08	gbgt1l3
133	LL0000012295	184.827778785073	1.74793212566862	0.280265388329443	6.23670349052871	4.46887883246435e-10	7.4727718221058e-08	hpdb
134	LL0000022039	471.719173378551	0.680869820850203	0.109285845966469	6.23017386038357	4.6591781654299e-10	7.73284495516126e-08	pkp1b
135	LL0000031667	3703.52741762859	-0.573233873682759	0.092355038592943	-6.20685002590168	5.40571401860813e-10	8.9054133165811e-08	uqcrfs1
136	LL0000019635	93.9752932757164	-1.28514461148845	0.207641362901485	-6.18925147441927	6.04505786028103e-10	9.88544755975368e-08	msh3
137	LL0000007723	1139.95443144938	0.540947117692738	0.08754502448943	6.17907323514485	6.44789822131591e-10	1.04672449957712e-07	ctdsp2
138	LL0000008531	4133.55323408321	-0.750100239820886	0.121512693302882	-6.17301961986136	6.69978941314275e-10	1.07973417788619e-07	cycsb
139	LL0000031857	576.744464345344	-1.60237186362736	0.25997597091284	-6.16353833779726	7.11371454007352e-10	1.13819432641176e-07	vimr2
140	LL0000030346	1203.95962912905	0.500020051336254	0.0812312788523566	6.15551125626219	7.48356801116895e-10	1.18881823263141e-07	tjp2b
141	LL0000008922	173.709323993903	-1.15974036387728	0.189026555522623	-6.13533035435585	8.4982410005739e-10	1.34043177200542e-07	diaph3
142	LL0000020689	87.6291285636805	-1.9142221015654	0.312084667863855	-6.13366274821443	8.58784760280127e-10	1.34502627243873e-07	ntn5
143	LL0000003576	24.2856754263788	-3.36390165751971	0.549319294373809	-6.12376388736602	9.13902960278595e-10	1.42134278577594e-07	BX901918.1
144	LL0000025013	70.7143939537746	1.45088957141176	0.237010477453736	6.12162629685844	9.26250577404632e-10	1.43054255843604e-07	si:ch211-127b11.1
145	LL0000018889	537.271047108445	-1.16384690177563	0.190392013210014	-6.11289771116522	9.78380871384902e-10	1.50063383307588e-07	metap2a
146	LL0000032094	175.73596129767	-1.36839450530826	0.225173970637263	-6.07705456112703	1.22410121994994e-09	1.86465829669087e-07	wnt4b
147	LL0000030778	1835.21571584146	-1.56774456244447	0.258218721635971	-6.07138224723545	1.26813931802531e-09	1.9185998933934e-07	tnnt2d
148	LL0000027171	648.323659859234	0.720622863237851	0.118795129142453	6.066097730099	1.31055401377356e-09	1.9693730585354e-07	si:dkey-222f8.3
149	LL0000004389	3542.78193374981	-1.3683491104254	0.226629574470075	-6.03782235229003	1.56207895698624e-09	2.33158630895127e-07	CABZ01072309.2
150	LL0000039128	42.2495578588539	1.88932379564669	0.313562351309736	6.02535281341994	1.68741119113994e-09	2.50186832606348e-07	zgc:194659
151	LL0000025208	421.095760203528	0.933420287405185	0.155427328012975	6.00550945151205	1.90732052966445e-09	2.80919262117466e-07	si:ch211-15b10.6
152	LL0000029001	1001.56128429763	0.892287464170293	0.148709275564003	6.00021391258987	1.97057754185268e-09	2.88326608755287e-07	smox
153	LL0000010500	63.2847599356215	1.41195252472398	0.236122190366984	5.97975362895587	2.23475356386408e-09	3.24842609544687e-07	FO704858.1
154	LL0000012141	5186.68647672334	0.652390852959155	0.109590669263217	5.95297808969693	2.63306559875927e-09	3.80255707249391e-07	histh1l
155	LL0000009753	949.404628684929	-0.684425635429074	0.115698251682345	-5.91560914254948	3.30649563235385e-09	4.74428792668062e-07	erbb3a
156	LL0000031411	6018.45021180258	0.740202847956444	0.12527820178727	5.90847280210291	3.45293806529444e-09	4.9226501648813e-07	txnipa
157	LL0000000431	8508.84006271013	-0.843675077137257	0.143096682744386	-5.89583951882599	3.72781147621848e-09	5.28067052427383e-07	aep1
158	LL0000028519	61.9012623287838	2.32203001490994	0.39440742573959	5.88738919039286	3.92344052163688e-09	5.52261501273444e-07	slc16a9a
159	LL0000007870	35.9239038490025	-2.27476877783309	0.386623762535466	-5.88367554781224	4.01254070596288e-09	5.61250976733424e-07	CU207245.1
160	LL0000028641	520.691429850079	-0.620772726213597	0.105534579879888	-5.88217366213156	4.04913155300093e-09	5.6282928586713e-07	slc26a2
161	LL0000004887	199.171594646795	0.96257889832935	0.163702826727764	5.88003834490963	4.10171451602168e-09	5.6659708593989e-07	capn7
162	LL0000002434	123.153497792175	-1.2228463327064	0.208405317169388	-5.86763499758738	4.42055055506016e-09	6.03679196400313e-07	BX248497.1
163	LL0000024922	276.665064023817	1.38532191118628	0.236101328045037	5.86748885597979	4.42444734771812e-09	6.03679196400313e-07	si:ch211-110e21.3
164	LL0000011263	4839.57274905754	0.546917846609126	0.0934619476188977	5.85177027167516	4.86368123664558e-09	6.5956262623779e-07	gfap
165	LL0000004918	75.0578006244394	2.02965820386379	0.347317582877117	5.84381069063785	5.10200062069589e-09	6.86618472906212e-07	cart3
166	LL0000010618	665.141900992831	0.811628695406778	0.138904645453289	5.84306372733742	5.12494004057694e-09	6.86618472906212e-07	foxo4
167	LL0000008259	196.904627497076	-1.27437070101055	0.218469883596783	-5.83316418734667	5.43860034695713e-09	7.24278273750458e-07	CU856516.1
168	LL0000028365	248.319925304216	1.13264847890492	0.19436531362984	5.82742083838066	5.62905362789118e-09	7.45179480263689e-07	si:zfos-1011f11.2
169	LL0000009749	108.102733606789	1.02988994161779	0.176889131168136	5.82223415772712	5.80661168353273e-09	7.60148103657025e-07	erap1a
170	LL0000010303	126.068411243337	-1.12144054616946	0.192617125019794	-5.82212275286645	5.81048460529201e-09	7.60148103657025e-07	fgf4
171	LL0000013675	50.7375206311884	-2.0267254035825	0.348533774945375	-5.81500431027133	6.06323237459839e-09	7.77398268036831e-07	limd1b
172	LL0000004949	1053.72873348032	0.669402679299321	0.115120855920275	5.81478198670537	6.0712959893295e-09	7.77398268036831e-07	castor2
173	LL0000030242	1195.85830945526	-1.47478051481713	0.253634100221573	-5.8145987212633	6.07795081928339e-09	7.77398268036831e-07	tgm2a
174	LL0000021796	252.001752852758	-0.833079571980661	0.143276641455103	-5.81448283209313	6.08216270856154e-09	7.77398268036831e-07	pik3c2g
175	LL0000022359	936.10999674367	-0.886829384587748	0.15266146880235	-5.80912388400978	6.28006081241968e-09	7.98106014104078e-07	ppdpfa
176	LL0000019856	184.986875850134	-1.43988961160962	0.248015394404501	-5.80564611751974	6.41182593686985e-09	8.10221641113553e-07	mylk4a
177	LL0000019844	7700.6047935374	-1.23480032805848	0.212727659874178	-5.80460636284359	6.45173946918045e-09	8.10659241777249e-07	myl13
178	LL0000013528	529.88771919009	-0.59190579269812	0.102110981956804	-5.79669082947918	6.7636214106428e-09	8.45072697599415e-07	lap3
179	LL0000005037	214.869887425218	0.828438791765956	0.143189419972081	5.7856145511832	7.22477068371182e-09	8.97647486065647e-07	ccdc141
180	LL0000029295	1291.94193217858	-0.703822456821516	0.12167880747198	-5.78426491386833	7.28300932036777e-09	8.99856262694329e-07	spns1
181	LL0000011498	496.287366381044	0.663528802959765	0.114770306636981	5.78136298841226	7.40978151560715e-09	9.10461551972944e-07	gnsa
182	LL0000022086	399.708590661294	-0.779257589461655	0.135290168813727	-5.75989812337782	8.41647190171777e-09	1.02847436864947e-06	plcl1
183	LL0000013426	994.607927436152	0.6158301355182	0.106961146562456	5.75751247354671	8.5362463416951e-09	1.03741048436775e-06	kmt2ca
184	LL0000010573	230.318879364548	-1.02200242576104	0.177827746464513	-5.74714827174055	9.07611370056583e-09	1.097025916851e-06	foxa2
185	LL0000021299	497.806562787666	0.68139747701498	0.118582684786228	5.74618021377535	9.12820184991443e-09	1.09735788725458e-06	parp4
186	LL0000009922	167.838189449913	-1.1859415421816	0.206716097314299	-5.73705462510958	9.63371927670498e-09	1.15190277803182e-06	f7i
187	LL0000008196	26.5711050228273	2.1601960895141	0.377004362686828	5.72989679514277	1.00491756134466e-08	1.19515329220884e-06	CU694197.2
188	LL0000028786	154.644256454908	-1.21248589662397	0.211800016169566	-5.72467329583798	1.036329753151e-08	1.22595604840841e-06	SLC46A3 (1 of many)
189	LL0000009900	246.119289391245	0.959355237862808	0.168029199004115	5.70945552052125	1.13338171767347e-08	1.33367245508244e-06	ezh1
190	LL0000009282	118.521615261719	-1.10453913647116	0.193541616061626	-5.7069851897871	1.14994783778798e-08	1.34604420591604e-06	dusp23b
191	LL0000013456	60.4809603624608	-2.01398947080119	0.354204311350787	-5.6859541407632	1.30084302293957e-08	1.51469889163225e-06	krt1-19d
192	LL0000013188	54.5996869544826	-1.72931616759342	0.30425672117655	-5.68374023392554	1.31780392421208e-08	1.52645621221233e-06	kcnmb2
193	LL0000026102	66.284870815213	1.89489740950635	0.33368898104007	5.67863344962778	1.35775083415499e-08	1.56457919956513e-06	si:ch211-63p21.8
194	LL0000029663	556.896983041741	-0.599436777412206	0.105808343240332	-5.66530728158793	1.46761291168467e-08	1.67511052515294e-06	sult2st1
195	LL0000020002	653.149998397153	0.597152582290496	0.105407590366074	5.6651762953372	1.46873449822313e-08	1.67511052515294e-06	natd1
196	LL0000011568	3689.44023342632	0.65650752649156	0.116108162381981	5.65427540168737	1.5650509811641e-08	1.77585376638212e-06	gpia
197	LL0000008759	576.602599225228	0.662066175234219	0.117151642288369	5.65136059812582	1.59182754732126e-08	1.79706825646827e-06	ddit3
198	LL0000004388	6357.05017258399	-1.32218520209148	0.234233461609736	-5.64473236660956	1.65438400370442e-08	1.85825758799931e-06	CABZ01072309.1
199	LL0000000171	6633.1788013383	-0.527796226804809	0.0935531154744893	-5.64167450894494	1.68404234615083e-08	1.88206541599972e-06	aco2
200	LL0000012646	446.112056486098	0.794442350336054	0.140901729128241	5.63827254109136	1.71764508615731e-08	1.91002133580693e-06	il12rb2l
201	LL0000011920	2347.705637784	-0.568678344818226	0.100878117036373	-5.63728151877757	1.7275557120395e-08	1.91148452914221e-06	hadhab
202	LL0000019915	271.914323763448	-1.18018841080235	0.209417017840333	-5.63558980532404	1.74460198299186e-08	1.91523651879374e-06	myoz2b
203	LL0000028732	965.98578430328	-0.747890619363262	0.132720905473357	-5.63506266549242	1.74994691822539e-08	1.91523651879374e-06	slc37a4b
204	LL0000027311	30.6946285173981	-2.09649574438566	0.37208915655691	-5.63439086423633	1.75678169889354e-08	1.91523651879374e-06	si:dkey-23n7.10
205	LL0000023743	151.222228738799	-1.36910495187749	0.243102558587413	-5.63179984543518	1.78338585657139e-08	1.93475616829989e-06	rnasel3
206	LL0000010017	221.347968535326	0.860169218958732	0.152766282224692	5.63062219249124	1.79560673484616e-08	1.93855795063003e-06	fam169ab
207	LL0000038266	242.756061029162	0.959939788077983	0.170832806556286	5.61917706223306	1.91869147214724e-08	2.06143470244225e-06	ypel3
208	LL0000031553	466.114575306019	-0.794130281189264	0.141679620638447	-5.60511298386244	2.08119159320927e-08	2.22527408812376e-06	ucp1
209	LL0000018842	146.198882153946	0.829004320948768	0.148202347358311	5.59373272910765	2.22238982922212e-08	2.36487798095215e-06	med30
210	LL0000011398	65.3190990617898	-1.80511127669517	0.323932125807467	-5.57249847385641	2.51111692268854e-08	2.65939239812348e-06	gls2a
211	LL0000030247	49.995402935429	-1.39027701808803	0.249554265639585	-5.57104088974348	2.53221883580563e-08	2.66903065916195e-06	th
212	LL0000020145	581.192789398919	-0.700573176658875	0.126044105198312	-5.55815899170074	2.72634987479785e-08	2.86009534035397e-06	ndufc2
213	LL0000031907	97.6312897005857	1.90727161313769	0.343764028935073	5.54820008086976	2.88625472025664e-08	3.01362934171397e-06	vps72b
214	LL0000012750	287.495525227134	0.669384952153426	0.121032619383448	5.53061608980572	3.19108029161657e-08	3.3163376488576e-06	ing5a
215	LL0000039141	737.019461232399	-0.789044908461822	0.143031699501578	-5.51657367710376	3.45672609337875e-08	3.57570178217412e-06	zgc:195001
216	LL0000018879	182.5453223793	1.02542854094663	0.186136171368956	5.50902349288168	3.60829753020036e-08	3.71521004961371e-06	mertka
217	LL0000004707	427.62160422934	0.709273243593281	0.128902598135005	5.50239680080327	3.74662538977347e-08	3.83725221166839e-06	CABZ01113771.1
218	LL0000005659	708.500193671134	-0.67795795261817	0.123226856837798	-5.50170612166597	3.7613353513656e-08	3.83725221166839e-06	chrne
219	LL0000021718	57.1493058001795	-1.27154884671643	0.231266568474511	-5.49819567568225	3.83697023165679e-08	3.89653963251356e-06	phkg1a
220	LL0000022369	329.278093885198	-0.724121094268294	0.131766259813567	-5.49549706649361	3.89611420914371e-08	3.93861727324346e-06	ppfibp2a
221	LL0000030217	1350.04689056854	-0.935363695675258	0.170320302208758	-5.49179213250105	3.97875521782939e-08	4.00396000201473e-06	tfr1a
222	LL0000011225	77.2756140319153	1.31416418944658	0.239589407541865	5.4850679874775	4.13310429582208e-08	4.14055133058933e-06	gcshb
223	LL0000026367	13.6210393147285	3.39616512555306	0.619766023661167	5.47975364233549	4.25918462122924e-08	4.24772493166539e-06	si:ch73-252p3.1
224	LL0000019476	61.8245018277411	1.5079762336895	0.275370291446005	5.47617619086984	4.34614961889754e-08	4.31510569304827e-06	mpeg1.2
225	LL0000009684	2511.46495106271	-0.736324913912627	0.134583273054815	-5.47114732164916	4.47131407845051e-08	4.4068389110302e-06	epas1a
226	LL0000005842	612.47949509484	1.15208318087233	0.210601382020899	5.47044454227749	4.48908162645136e-08	4.4068389110302e-06	clu
227	LL0000000877	3250.92639522407	-0.456767621982199	0.0835027115173707	-5.47009329017034	4.49798755757129e-08	4.4068389110302e-06	aldh7a1
228	LL0000022636	1187.41873572351	0.723207265081366	0.132308159474794	5.46608212185993	4.60091247170424e-08	4.48790760397817e-06	prodha
229	LL0000011524	1567.59856878473	-0.549391769409421	0.100573657450028	-5.4625811901332	4.69260794800282e-08	4.55736247875907e-06	got1
230	LL0000024936	159.133923628765	-1.76668682556519	0.323742036609459	-5.45708195348264	4.84022989429896e-08	4.68029186300908e-06	si:ch211-113d11.5
231	LL0000012086	897.684198124913	-1.09895924623098	0.201722615882637	-5.44787326608116	5.09756577961609e-08	4.90778627440094e-06	hhatlb
232	LL0000011093	1601.94518917746	-0.538240638918374	0.0988749613987132	-5.44364954791657	5.2199870169858e-08	5.0016368650536e-06	gak
233	LL0000005597	96.1684197957334	1.14247270425754	0.209918952330895	5.44244667559443	5.25536950617847e-08	5.0016368650536e-06	chka
234	LL0000011488	1101.53483357051	-0.691189785738497	0.127005472376041	-5.44220475549276	5.26251360801503e-08	5.0016368650536e-06	gnpda2
235	LL0000027209	13.5613992886566	-4.4619377363848	0.820130712504876	-5.44052023458184	5.31252051172529e-08	5.02767898641576e-06	si:dkey-22f5.9
236	LL0000040157	16.8420950189712	3.14957108257064	0.579128486445279	5.4384668623415	5.37410024546743e-08	5.06440633301676e-06	si:ch211-113a14.27
237	LL0000031026	844.538378663468	-0.630880671548772	0.116620998078546	-5.40966620028295	6.31423283829421e-08	5.92525478158917e-06	trap1
238	LL0000021589	37.4747557264558	-1.639887376354	0.30351066605344	-5.40306341677384	6.55122848001694e-08	6.10113940751871e-06	peli1a
239	LL0000001971	863.891335953248	0.640304891993926	0.118510932075455	5.40291837031751	6.55653020861948e-08	6.10113940751871e-06	bnip3lb
240	LL0000030453	577.311990092399	0.625711965533731	0.115916083624428	5.39797365446765	6.73977611823721e-08	6.24552586956648e-06	tmem110l
241	LL0000022215	87.7654122828915	-1.14042508709635	0.211349434862596	-5.39592210330619	6.81725204698889e-08	6.29110728319639e-06	pnoca
242	LL0000011510	180.526891192772	-0.760516251120273	0.141005055749537	-5.39353888467058	6.90833670962397e-08	6.34669097792786e-06	golim4b
243	LL0000024497	811.703250437186	0.488161141410009	0.0905199252315604	5.39285842494055	6.93455893721434e-08	6.34669097792786e-06	serpina10a
244	LL0000011754	83.4433098858929	1.31731852612866	0.24445360772834	5.38882832767431	7.09185074657597e-08	6.46404756573154e-06	grk5
245	LL0000029232	131.893572661231	-1.40527953725149	0.261566535329885	-5.37255094761706	7.76304854649776e-08	7.04694692547388e-06	spam1
246	LL0000012383	1877.19583183024	1.02447327731673	0.190791617776003	5.36959269625514	7.89146668222552e-08	7.13439914685755e-06	hspb1
247	LL0000023689	894.447003752237	0.695153310120527	0.129788089720471	5.35606396255391	8.50544098872139e-08	7.65834038822525e-06	rimkla
248	LL0000000425	1211.24418229429	-0.855848014523138	0.159851813087064	-5.35400880349725	8.60266718410681e-08	7.71464992639256e-06	adss
249	LL0000022142	103.907459247007	-1.32716336078602	0.248076446862918	-5.34981606504297	8.80436696850505e-08	7.863820135725e-06	pln
250	LL0000026555	8990.02967150204	-0.531900967357411	0.0994561867987708	-5.34809331101346	8.88856393293747e-08	7.8851899877788e-06	si:ch73-46j18.5
251	LL0000012785	250.321464808974	1.02196855996118	0.191098001433056	5.3478767558916	8.89920272901294e-08	7.8851899877788e-06	insig1
252	LL0000039598	217.673318386362	1.12238976661661	0.210045802081663	5.34354771908385	9.11448204575575e-08	8.04389209117492e-06	znf395b
253	LL0000015423	30.033470155652	-1.91784458615831	0.359651870023984	-5.3325027505916	9.686830173217e-08	8.51522146451961e-06	LOC101886933
254	LL0000023101	265.982499376793	0.773707968398485	0.145192266355883	5.328851100802	9.88359818769697e-08	8.65398518481813e-06	rabgap1l2
255	LL0000019466	527.988167384668	0.677523737042461	0.127455246022048	5.31577756262195	1.06202823618148e-07	9.26255214614752e-06	mov10a
256	LL0000028598	688.002444160456	-0.661768222193812	0.124518281434242	-5.31462701357062	1.06876013592772e-07	9.28485368087206e-06	slc25a23a
257	LL0000011217	46.1321161569666	-2.06116978107375	0.388957209856939	-5.29921988547754	1.16298508184338e-07	1.00613965292084e-05	gcm2
258	LL0000038667	2103.62347666967	0.51748323152445	0.0976648784795534	5.29856013318839	1.16719438153586e-07	1.00613965292084e-05	zgc:136410
259	LL0000012508	2088.25809836463	-0.698475045136777	0.131916407841502	-5.29483069290361	1.19126728794822e-07	1.01963697562621e-05	ifrd1
260	LL0000012544	28.64687150505	-2.46362730585107	0.465326756073899	-5.2944028549689	1.19405943345939e-07	1.01963697562621e-05	igfbp5a
261	LL0000028650	4618.67690560259	-0.919565868658657	0.17369919428325	-5.29401343773147	1.19660634279874e-07	1.01963697562621e-05	slc27a2a
262	LL0000023986	484.852719977434	0.789779626510403	0.14929553557613	5.29004181848206	1.22288396531154e-07	1.03805112169956e-05	rps27l
263	LL0000001624	747.006176955755	-0.530461341499618	0.100294196721586	-5.28905319389679	1.22951133752181e-07	1.03970844663441e-05	atp6ap1b
264	LL0000029518	201.420560508276	0.794309920575143	0.15054440412254	5.27625005528994	1.3185414194943e-07	1.11077125642247e-05	stat1a
265	LL0000021236	303.420863330562	-1.58537371292469	0.300761576516668	-5.27119764195287	1.35536421947335e-07	1.13748302796556e-05	palmda
266	LL0000008873	760.38435345052	0.77615365955692	0.147437794428899	5.26427882730716	1.40740715481512e-07	1.17671936552964e-05	dhcr7
267	LL0000000288	192.285193350421	-1.09243100055243	0.207776347787191	-5.25772549275587	1.45848006300752e-07	1.21485380529166e-05	adamts3
268	LL0000020652	3252.22465284182	-0.538405379475313	0.102496696955312	-5.25290468345586	1.49719027940115e-07	1.24244447066722e-05	nsfl1c
269	LL0000031938	266.503014581758	-0.731470872773343	0.139295347372498	-5.25122257541935	1.51092969893011e-07	1.24918500015634e-05	vti1a
270	LL0000009664	181.749289804796	0.812995998943082	0.154844346493704	5.25040802168478	1.51762669784221e-07	1.25007473185225e-05	ensaa
271	LL0000037637	92.4847848572693	1.10348859410852	0.210348630205987	5.2459984789438	1.55438183939123e-07	1.27562553904284e-05	XLOC_042229
272	LL0000005766	947.198746377135	0.553498743408981	0.105601246045559	5.24140352633895	1.59359788330717e-07	1.30300062223351e-05	cldn19
273	LL0000005248	1208.34162410388	0.580341498805907	0.110857185311994	5.23503728849515	1.64951559169431e-07	1.34378119997368e-05	cd63
274	LL0000019827	606.019806001896	-1.37647885111768	0.263036829925047	-5.2330270689086	1.66756307564712e-07	1.35352564972233e-05	myh7
275	LL0000019780	316.998113529135	0.63724621133157	0.122018526352614	5.22253653096932	1.76488725459367e-07	1.42568079507367e-05	mxd4
276	LL0000030875	5907.24774273893	-0.988282939986515	0.189250956629882	-5.22207632439765	1.76928012338279e-07	1.42568079507367e-05	tpm2
277	LL0000024525	1295.74124439126	1.18779400543121	0.227738804783704	5.21559778343145	1.83225371185607e-07	1.46749847234304e-05	sesn3
278	LL0000018039	497.258846489625	-0.992318575657339	0.190267613769911	-5.21538351165397	1.8343730904288e-07	1.46749847234304e-05	LOC110440113
279	LL0000018579	1712.30541915006	0.489325886571274	0.0938396716991594	5.21448847498106	1.84325161933225e-07	1.46931598616305e-05	map1lc3b
280	LL0000006024	5078.03177705541	-0.678897301665552	0.131252217418576	-5.17246348303954	2.31027659643714e-07	1.83501969659864e-05	col7a1
281	LL0000030758	3396.6767012873	-1.11336313446703	0.215542358834338	-5.16540294208595	2.39921500664316e-07	1.89888048924355e-05	tnnc1b
282	LL0000019830	622.459416381476	-1.27014082317834	0.246002677824382	-5.16311787502197	2.42870091519398e-07	1.91540100545795e-05	myh7l
283	LL0000028225	126.876944406098	-1.1923017789719	0.231092904681245	-5.15940452873916	2.47736512579902e-07	1.94687633914382e-05	si:dkeyp-68b7.10
284	LL0000020758	2715.76579274924	-0.448932468152224	0.0870418270147107	-5.15766366067146	2.50050261954235e-07	1.95261193108779e-05	nup50
285	LL0000006034	63.1701737209077	-1.33139613829125	0.258145835116062	-5.15753483953229	2.50222302320153e-07	1.95261193108779e-05	colec11
286	LL0000025963	561.18116180468	0.705575261077931	0.137111680112065	5.14598946275947	2.66114360505804e-07	2.06489820576134e-05	si:ch211-276i12.9
287	LL0000016038	14.0727396091463	2.84397230194012	0.552684815032653	5.14573989475737	2.66468428531252e-07	2.06489820576134e-05	LOC103910941
288	LL0000024584	1503.80543337992	-0.665869574474852	0.129931973111209	-5.12475535105539	2.97924333776763e-07	2.30063791083167e-05	sgcd
289	LL0000005844	2197.35528050651	-0.451601759119639	0.0881790918876074	-5.121415399642	3.03250785604528e-07	2.33366694527499e-05	cluha
290	LL0000018617	139.321800632777	0.961527369303262	0.187895380325148	5.11735502831077	3.09850051847487e-07	2.37622936313383e-05	map4k6
291	LL0000038483	110.851757659013	-0.952435323382027	0.186149273040639	-5.1165137946797	3.1123453266177e-07	2.37864467573806e-05	zgc:103681
292	LL0000010190	23.4163211356813	2.31987798826276	0.453526031447563	5.1152035989162	3.13402722116866e-07	2.38101844907737e-05	fbxl3l
293	LL0000023803	55.9433480372089	-1.18377678581668	0.231453246404759	-5.11453956340937	3.14507168683592e-07	2.38101844907737e-05	rnf207b
294	LL0000009078	302.872870482594	1.03506770353169	0.202383424603781	5.11438970636111	3.14756935264724e-07	2.38101844907737e-05	dnajc3a
295	LL0000009588	296.37013745005	0.949362019635719	0.185872178966842	5.10760687754715	3.26264560008466e-07	2.45970298799603e-05	elovl6l
296	LL0000038703	2003.12690474016	0.773810354569135	0.151581765560932	5.10490395533809	3.30962565881749e-07	2.48669171121963e-05	zgc:153018
297	LL0000024815	373.396291575302	0.702328695253962	0.137713835838115	5.09991382477764	3.39808155735074e-07	2.53726117294135e-05	si:ch1073-291c23.2
298	LL0000027288	27.9646863920707	2.26461749687625	0.444058227279718	5.09982105443514	3.39974743496638e-07	2.53726117294135e-05	si:dkey-23a13.17
299	LL0000000535	86.8394161193278	1.21587472542206	0.238542730428702	5.09709402268066	3.44907046709659e-07	2.56388828424154e-05	akap12a
300	LL0000020682	154.528857265611	0.786669237045176	0.154352439758548	5.09657792436423	3.45848239780784e-07	2.56388828424154e-05	nthl1
301	LL0000021719	205.661245781807	-0.862974996177899	0.169436574663451	-5.0932037424152	3.5206300316303e-07	2.60128943200857e-05	phkg1b
302	LL0000027968	318.884074882271	1.58758256853492	0.311932126283923	5.08951286117252	3.58984512936846e-07	2.64364753897863e-05	si:dkey-83k24.5
303	LL0000009147	565.111532525	1.14896259348256	0.225812531587938	5.08812591313214	3.61619255562615e-07	2.64915059010784e-05	dop1a
304	LL0000012614	186.7514726129	-0.900427461779462	0.176975449451913	-5.08786650672765	3.62114109439202e-07	2.64915059010784e-05	igsf10
305	LL0000011383	410.773666369106	0.574737476676372	0.113076727456475	5.08272117176009	3.72065680013755e-07	2.71302974541178e-05	glmp
306	LL0000008623	458.392884266928	-0.609787374913283	0.120113901382769	-5.07674272414201	3.83960211443679e-07	2.78398080947364e-05	cyr61
307	LL0000011331	749.260330037089	0.478949842025038	0.0943469432363173	5.0764743996568	3.84502576357756e-07	2.78398080947364e-05	ginm1
308	LL0000025388	391.038793629536	-0.676499322699192	0.133286546314608	-5.07552593569642	3.86425640450711e-07	2.78398080947364e-05	si:ch211-195b13.1
309	LL0000012078	255.501031432705	0.885035192154649	0.174379477609908	5.07534031117182	3.86803089086041e-07	2.78398080947364e-05	hgd
310	LL0000030517	203.712756787395	0.837737244353558	0.165379896616751	5.06553251931774	4.0726024359505e-07	2.92176381211416e-05	tmem176l.1
311	LL0000001485	266.897357407364	0.834231224639876	0.164840637117876	5.06083475061628	4.17424885821149e-07	2.98505770439304e-05	asip2b
312	LL0000028662	935.178277286491	-0.550357499120615	0.108809043909361	-5.05801245325773	4.23648775095335e-07	3.01985537119239e-05	slc2a11b
313	LL0000022003	625.334266528429	-0.490075763951998	0.0969053552085672	-5.05726193250331	4.25318877292783e-07	3.02207406740943e-05	pitrm1
314	LL0000012688	999.417788157943	0.72378773702301	0.143226604906447	5.05344476674411	4.33911839915163e-07	3.07331188525899e-05	il6st
315	LL0000000135	566.120710452835	-0.524409834064714	0.103839658073099	-5.05018837499975	4.41374593520847e-07	3.11624474917576e-05	acads
316	LL0000024523	563.231779216083	1.0066227825756	0.199349701193013	5.04953243747766	4.42892731921757e-07	3.1170678347911e-05	sesn1
317	LL0000000127	1631.87696726578	-0.471030579129057	0.0932942604852216	-5.04886985200629	4.4443137027222e-07	3.11802955042718e-05	acaa2
318	LL0000001567	97.6514259264104	1.07597354232121	0.213350750897738	5.04321422724655	4.5777624315562e-07	3.20155460622044e-05	atp10b
319	LL0000022766	1902.05748121466	-0.475497286730944	0.0943088999306187	-5.04191319250631	4.60900375034915e-07	3.21329916638762e-05	psmd11b
320	LL0000019487	1336.58567458039	0.579356717455778	0.114985368803365	5.0385255401192	4.6913182693432e-07	3.26046619719352e-05	mpp1
321	LL0000029708	153.994419432641	-0.826254698942855	0.164101676152267	-5.03501681589279	4.77806887080571e-07	3.31041282513143e-05	sv2c
322	LL0000028515	220.369536761876	0.927737195085625	0.184372496265242	5.03186328697835	4.85735610404184e-07	3.35489440229474e-05	slc16a6b
323	LL0000030773	284.727888273931	-1.07994489650953	0.214964513354346	-5.02382872250805	5.0651412663688e-07	3.48757714439759e-05	tnni4b.2
324	LL0000030757	119.468678311222	-1.09639371617503	0.218445828501944	-5.01906456027963	5.19236989792156e-07	3.56414526326467e-05	tnnc1a
325	LL0000001493	192.210514525254	0.82524491278632	0.164543959600308	5.01534614087879	5.29380732688781e-07	3.62259307538415e-05	aspa
326	LL0000030068	294.00929512637	0.858678586650613	0.171526696335687	5.00609295809052	5.55459398636985e-07	3.78939172567072e-05	tcea3
327	LL0000031709	2026.41207155208	1.07071445462646	0.213975886027125	5.00390242333534	5.61812027784566e-07	3.82100902077332e-05	usp25
328	LL0000025230	126.839674006244	0.880200580308251	0.176214810755949	4.99504313248275	5.8822619140981e-07	3.98846051736408e-05	si:ch211-161c3.6
329	LL0000029719	237.843662380128	0.701387853647942	0.140465942785991	4.99329474274451	5.93578648800474e-07	4.01251949827433e-05	swap70b
330	LL0000022762	2219.5844890199	-0.439891306363743	0.0881515559845673	-4.99017063794942	6.03259783179822e-07	4.05834210440344e-05	psmc6
331	LL0000006123	2021.16961861528	-1.05499342062284	0.211425193852114	-4.9899134601753	6.04063483946652e-07	4.05834210440344e-05	cp
332	LL0000028481	2418.30923724724	-0.392666195564511	0.0787008905533954	-4.98934882189297	6.05831645081809e-07	4.05834210440344e-05	slc12a2
333	LL0000028671	766.539954718976	0.769166683666716	0.154243562501346	4.98670201331743	6.14186827504543e-07	4.10195646957989e-05	slc2a3a
334	LL0000025264	20.7865704876955	-2.0347910295663	0.408107469046982	-4.98591960180972	6.1667786086113e-07	4.10626216333878e-05	si:ch211-165b10.3
335	LL0000028418	2028.59049880942	0.447967306212228	0.0898740230504101	4.98439138482723	6.2157149676084e-07	4.12649256357047e-05	sin3aa
336	LL0000013835	685.289138874395	-1.15753638909386	0.232382887603501	-4.98116019226373	6.32041910863337e-07	4.18351550523828e-05	LO018250.1
337	LL0000000118	370.593291961161	0.836510491501149	0.167964176759854	4.98029108133662	6.34887077129367e-07	4.18987792147096e-05	abrab
338	LL0000009232	1250.57559686811	0.524928388653581	0.105445292498879	4.97820600819293	6.41763299420865e-07	4.22272656186983e-05	dsc2l
339	LL0000011911	105.816507016227	-1.15165246023126	0.231471502231572	-4.97535311746112	6.51288039471185e-07	4.27275693151598e-05	habp2
340	LL0000017365	51.5672723690442	1.53482434231551	0.308716596702947	4.97162886189868	6.6392711936925e-07	4.34286445140357e-05	LOC110438400
341	LL0000030096	4050.08091795393	0.628402483507868	0.126561884125875	4.96517958663508	6.86375259069265e-07	4.47653541398841e-05	tcnbb
342	LL0000031666	3710.46824002065	-0.431167994808605	0.0868618165573113	-4.96383810398579	6.91135614795145e-07	4.49440236053919e-05	uqcrc2b
343	LL0000038592	588.0923261868	0.936027343936406	0.188715682260341	4.95998707010008	7.0497871868486e-07	4.57105734797413e-05	zgc:113263
344	LL0000039202	54.4948698104774	1.39560006865277	0.28142008521445	4.95913455355996	7.08079132305718e-07	4.57781392513929e-05	zgc:66313
345	LL0000000168	118.482594900457	-1.05206346844649	0.212306643131272	-4.95539589779102	7.21831620989238e-07	4.65319862342048e-05	aclyb
346	LL0000010587	211.158558042827	-0.933369196759445	0.188658944387451	-4.94738905589641	7.52155476243054e-07	4.83466410163166e-05	foxf2a
347	LL0000019841	4759.27378296911	-1.21838915266743	0.246445674171641	-4.94384475102967	7.65967096131367e-07	4.90925308874974e-05	myl10
348	LL0000000066	4657.72697075784	-0.693021364325078	0.140267188438541	-4.94072328703395	7.78333026925379e-07	4.97417428701736e-05	abcf2a
349	LL0000011918	1057.55601560297	-0.584152702016217	0.118347039171164	-4.93593000811252	7.97697135263118e-07	5.08331928030136e-05	hadh
350	LL0000011139	9851.32459073809	0.530930621634295	0.107595260054839	4.93451683060843	8.03494171349211e-07	5.10563153451613e-05	gapdhs
351	LL0000010265	12231.0396849898	-1.13617346835964	0.231287872006051	-4.9123780616128	8.99783423752263e-07	5.70119183596875e-05	fetub
352	LL0000004829	1445.310799662	-0.423413635248612	0.0862529260904666	-4.90897705666835	9.15526871463862e-07	5.78446523333986e-05	calub
353	LL0000013154	13.3444944052132	2.9064772635257	0.592647659477595	4.90422465531661	9.37970908719212e-07	5.90948243906948e-05	kcnj1a.4
354	LL0000022171	2795.60838248763	-0.384932038218794	0.0785375739641565	-4.90124686553817	9.5230298452403e-07	5.98283004966509e-05	pls3
355	LL0000029643	4358.30669118837	-0.419040746240091	0.085507018016723	-4.90065910330468	9.55156685332563e-07	5.98385483994259e-05	sucla2
356	LL0000008528	224.45772139083	0.774826957633815	0.158424735152714	4.89082059620879	1.00416458396116e-06	6.27320796272368e-05	cybrd1
357	LL0000008807	949.235444026061	0.517781521192999	0.105965363394406	4.88632799064542	1.02733999825421e-06	6.40001164178533e-05	dedd1
358	LL0000012729	328.582631856466	0.782929542630938	0.160295648599783	4.88428444234136	1.03805133223413e-06	6.44867643265003e-05	impa1
359	LL0000001628	845.817092814629	-0.507687936134476	0.104058721538673	-4.87886001891531	1.06700755374131e-06	6.61009693459798e-05	atp6v0a1a
360	LL0000005997	380.442471956182	-0.906566720462613	0.186382489161126	-4.86401230363917	1.15029758378048e-06	7.10628285091054e-05	col21a1
361	LL0000012978	362.28743906683	0.670039361497848	0.137991860240555	4.85564409617929	1.1999605660122e-06	7.39255484435218e-05	itprid2
362	LL0000028822	94.3746486850089	-0.896040466188386	0.184775623691297	-4.84934348096366	1.23870766145554e-06	7.61018187590362e-05	slc5a7a
363	LL0000020179	1272.55255822535	-0.634396578301405	0.130839786792705	-4.84865188068904	1.24303340166121e-06	7.61571979419981e-05	nefmb
364	LL0000001513	1982.54140349054	-0.523963599758289	0.108108220896383	-4.84665824128661	1.25558445947757e-06	7.6714830710937e-05	atad2b
365	LL0000011578	721.006142450102	0.853858051224025	0.176480000417451	4.83827090437603	1.30973546242869e-06	7.98041552997647e-05	gpnmb
366	LL0000007749	261.486479420017	0.672041270668667	0.138982387447576	4.83544197945342	1.32850121067991e-06	8.06037093983845e-05	ctps1b
367	LL0000024983	1087.42807878783	-0.552610916818948	0.114289110878351	-4.83520181907045	1.3301061757737e-06	8.06037093983845e-05	si:ch211-11k18.4
368	LL0000008616	87.9317881759494	-1.76657826294325	0.366215616135576	-4.82387474784594	1.40795852509195e-06	8.50896673859919e-05	cyp4v8
369	LL0000001711	474.028600779017	0.603863338932474	0.125314785647577	4.818771670174	1.44444743668274e-06	8.70582953707972e-05	b2ml
370	LL0000005859	3535.83707453271	-1.11076278241118	0.230871097838853	-4.81118161956542	1.50040595479531e-06	9.01865425086668e-05	cmn
371	LL0000030779	1061.1025309573	-1.02415200082433	0.212892986967718	-4.81064226403863	1.50446075857533e-06	9.01865425086668e-05	tnnt2e
372	LL0000014900	11.0617016307009	3.69660072087214	0.768632525447485	4.80932122761789	1.51443668879022e-06	9.05405160179961e-05	LOC101884359
373	LL0000021586	444.304628346152	0.495002240935731	0.10295688789149	4.80785939700733	1.52554996304279e-06	9.07806129025848e-05	pecam1
374	LL0000007470	1917.38376442319	0.719562688358273	0.149668187838592	4.80771965472232	1.52661642201289e-06	9.07806129025848e-05	cst3
375	LL0000039067	28.674139786833	1.95259105034588	0.407003070784466	4.79748481155786	1.60670388300854e-06	9.52882516216263e-05	zgc:174931
376	LL0000039069	705.426785625935	-0.686874681624827	0.143345754263436	-4.79173370117758	1.65346273069175e-06	9.7800561517512e-05	zgc:174938
377	LL0000023781	99.178901565434	0.877551585563269	0.183216823358022	4.78968890235834	1.67040082267116e-06	9.84632691523602e-05	rnf152
378	LL0000022646	548.742865743269	0.562754497233457	0.117502100579785	4.78931435656627	1.67352139116871e-06	9.84632691523602e-05	pros1
379	LL0000018802	938.086781607173	-0.83264910377548	0.173987257255623	-4.7856901528837	1.7040076750234e-06	9.98958140509608e-05	mdh1ab
380	LL0000038779	72.4500517069097	-1.55383303111562	0.324705899653177	-4.78535509448793	1.70685293792109e-06	9.98958140509608e-05	zgc:158222
381	LL0000022974	220.157572039508	-1.42048240751255	0.297190613899096	-4.77970144775448	1.75555691930154e-06	0.000102476603373402	pygl
382	LL0000039270	595.694061212181	-0.655107438919625	0.137113137273807	-4.77786047307352	1.77170245694358e-06	0.000103148331524673	zgc:92040
383	LL0000019411	152.132846240417	-1.04147312309801	0.218044563094716	-4.77642326099001	1.78440603967336e-06	0.000103616684914714	MMP23B
384	LL0000024079	2448.63028095901	-0.813429338998259	0.170472107733948	-4.77162715831354	1.82743551637053e-06	0.00010583897365646	rtn2a
385	LL0000020680	763.131048803056	-0.820076632038378	0.171970615639798	-4.76870207731345	1.85416624778899e-06	0.000107108200911239	ntd5
386	LL0000008699	883.416271172837	0.498749239651788	0.10460108388924	4.76810775861466	1.85964313668951e-06	0.000107146278134649	dcaf11
387	LL0000026624	44.7597277257118	-1.33137983787473	0.279272476402328	-4.76731489986397	1.86697385803901e-06	0.00010729069406405	si:dkey-106n21.1
388	LL0000002559	79.2632875382775	-1.28185190878347	0.268994083745455	-4.76535353839404	1.88522797427661e-06	0.000108060490071937	BX322618.1
389	LL0000009831	227.172639009348	0.801508675982463	0.168248342120842	4.76384293526526	1.89940371471274e-06	0.000108593158393859	ethe1
390	LL0000040242	208.367264085168	-0.983087405827876	0.206408608175232	-4.76282173751823	1.90904475363162e-06	0.00010886450082248	slc25a29b
391	LL0000029244	144.811230719278	0.731462943753904	0.15362390974226	4.76138737115275	1.92266591225601e-06	0.000109360843704792	spata20
392	LL0000000027	2036.1536658248	0.531250134989551	0.11174625458985	4.75407553424887	1.99356500535765e-06	0.000112684055621612	abca1a
393	LL0000014340	42.3763496035009	-1.47347079076485	0.309948925648589	-4.75391481897061	1.99515124025875e-06	0.000112684055621612	LOC100536643
394	LL0000002846	161.964689270175	0.710153801124687	0.149386573380213	4.75379938809649	1.99629127315266e-06	0.000112684055621612	BX510923.1
395	LL0000021157	281.258470603272	0.753899257792813	0.158847711678392	4.74605047707063	2.07426968663311e-06	0.000116789260330937	oxsm
396	LL0000005892	1007.31964697938	-0.458662095654061	0.0966637288919149	-4.74492450179443	2.08584117482765e-06	0.000117144211434765	cnih4
397	LL0000026043	503.19773421502	0.993775746537177	0.209474934635434	4.74412725449335	2.0940718373506e-06	0.000117292190170171	si:ch211-39i2.2
398	LL0000013015	328.37234849801	0.930029872260104	0.196057901046022	4.74364903071054	2.0990239068223e-06	0.000117292190170171	jam2a
399	LL0000030876	8773.2274092539	-0.766808441857905	0.161822788857999	-4.73856894488938	2.15232800616403e-06	0.00011996936054408	tpm3
400	LL0000028065	189.867753058624	0.747108385755805	0.157753679042359	4.73591735096838	2.18066448853725e-06	0.000121244945562671	si:dkey-9i23.16
401	LL0000020873	472.324050884525	-0.642934358942507	0.135844563301536	-4.73286779622808	2.21369681183417e-06	0.000122774606222424	olig2
402	LL0000022722	3211.38353794859	0.523352289857497	0.110673649353374	4.72878858621955	2.25863417929512e-06	0.000124955283949064	psat1
403	LL0000025860	264.569438453368	0.741226963412083	0.156767267290092	4.72819980997991	2.26519215357743e-06	0.00012500713026194	si:ch211-255f4.7
404	LL0000020676	2077.13341360917	0.445915823057098	0.0943275149105489	4.72731443714977	2.27508814479183e-06	0.00012524247608953	nt5dc2
405	LL0000021771	142.595272785125	-0.890728198508844	0.188659793824596	-4.72134618856303	2.34288771862405e-06	0.00012865635274617	PIGG
406	LL0000022402	676.999261211368	0.485027159902472	0.103134309192177	4.70286913929574	2.56530847185512e-06	0.000140523301512458	ppm1k
407	LL0000028899	74.8591373865751	-1.45411947556736	0.309352997966153	-4.70051845344153	2.59501803322753e-06	0.000141366452828052	slco2a1
408	LL0000005409	952.988346766281	0.491006330783528	0.104463110504767	4.70028442012669	2.59799391567908e-06	0.000141366452828052	cebpg
409	LL0000009878	108.964905729049	-0.928394928419251	0.197524746807117	-4.70014488526761	2.5997697485015e-06	0.000141366452828052	exorh
410	LL0000001197	243.167876550926	-0.729020023857232	0.155315515452615	-4.69380036973605	2.68175745716133e-06	0.000145468989871385	apooa
411	LL0000022575	145.65320410666	0.778004369696897	0.165895372860598	4.68972917255898	2.73566888559954e-06	0.000148032301741445	prkag2b
412	LL0000016139	452.248228265885	0.563444241313009	0.120211325263942	4.68711446343249	2.77084011736292e-06	0.000149571563616872	LOC103911473
413	LL0000031823	8209.41373275587	-0.502926291796564	0.107395560794066	-4.68293370860032	2.82797991933496e-06	0.000152286376285737	vcp
414	LL0000039280	196.150369014931	-0.661283837264352	0.141252253433306	-4.68158079741069	2.84671153955715e-06	0.000152924793815824	zgc:92335
415	LL0000031623	58.9353417899856	2.12985717248646	0.455157902585083	4.67938084868981	2.87742518722566e-06	0.000154202255816623	unc13d
416	LL0000026840	226.642047155092	0.730463192389731	0.156141373254867	4.67821677984995	2.89380521380317e-06	0.000154707278737939	si:dkey-166k12.1
417	LL0000006025	1142.23394532242	-0.705644344257263	0.151001854100796	-4.67308397277185	2.96710381924516e-06	0.000158245537026409	col7a1l
418	LL0000019964	218.357000732671	-0.830865920332706	0.177934951932135	-4.66949248200321	3.01944748416417e-06	0.000160651942698113	nagpa
419	LL0000004366	490.358447505782	-0.943551655431084	0.202451638109238	-4.66062741819835	3.15246930230051e-06	0.000167329158193708	CABZ01070747.1
420	LL0000028711	104.663382165948	-1.15496810602988	0.248160727808593	-4.65411314767221	3.25378101716294e-06	0.000172295451956438	SLC35D3
421	LL0000019417	26.4213293938287	-2.12583378263507	0.45683111243748	-4.65343477000158	3.26450907418971e-06	0.00017245292591444	mmp30
422	LL0000030131	165.174212216198	-0.941500069786718	0.202526268546315	-4.64878001527692	3.33904096227563e-06	0.000175972206163531	tecpr1b
423	LL0000001218	121.109828866283	-1.34107725697599	0.288669901011125	-4.64571211712269	3.38905341203523e-06	0.000178185692396368	aqp8a.1
424	LL0000028792	232.614470661613	0.626831620167923	0.135020767479619	4.64248301849225	3.44246939822401e-06	0.000180567262774769	slc48a1a
425	LL0000011537	368.914740790143	-0.721256005219397	0.155514897776967	-4.63785795142144	3.52038586488956e-06	0.000184219721494456	gpat3
426	LL0000027243	20.5459932384928	1.85074497103055	0.399901841282895	4.6279981234728	3.69217361702454e-06	0.000192755730616492	si:dkey-237g15.2
427	LL0000020800	209.511224655888	-0.918228706491378	0.198552660427217	-4.6246104409564	3.75303077038666e-06	0.000195474014832317	obscna
428	LL0000008594	133.718268357396	-1.3347091130889	0.288838674314045	-4.62095014200802	3.81986574990814e-06	0.000198490220275601	cyp2r1
429	LL0000011268	958.463293175897	-0.495233771815312	0.107672661589891	-4.59943837648951	4.23631481268941e-06	0.000219616879800029	gfm1
430	LL0000004893	8444.83956016035	0.54618487157754	0.11884236386666	4.59587687258016	4.30933127556806e-06	0.000222882622252636	caprin1b
431	LL0000000550	166.616709062461	-0.817555043699553	0.177969025699088	-4.59380524497495	4.35235601152558e-06	0.000224585609504243	akr1a1a
432	LL0000025752	19.8575348469423	2.0765675226753	0.452107348817352	4.59308508943131	4.36740878608255e-06	0.000224840674542768	si:ch211-237a4.2
433	LL0000009460	41.8349277624964	-1.90467547600216	0.414832561529579	-4.59143194781817	4.40215184565182e-06	0.000226105905421008	egr4
434	LL0000021667	335.363002521964	-0.541313737171652	0.117970044138225	-4.58856942138123	4.46293894101203e-06	0.000228699912553243	pgm3
435	LL0000008181	9.83300234925769	-2.88509361155216	0.629196245332384	-4.58536368097374	4.5319688445815e-06	0.000231703418628718	CU682811.2
436	LL0000030025	329.354041180112	0.593797541721792	0.129530640018789	4.58422456366817	4.55674310888923e-06	0.000232435703536001	tbcela
437	LL0000008544	87.1742443980716	1.29244061354137	0.282401901186984	4.57660025697073	4.72593272377359e-06	0.000240078555181546	cyp17a2
438	LL0000004149	129.296892340649	0.930380927749694	0.203295235677389	4.57650138553234	4.72816578999627e-06	0.000240078555181546	CABZ01046954.1
439	LL0000012953	365.732020573774	-0.557534617745197	0.121986849183741	-4.57044854814978	4.86681403626624e-06	0.000246555681472804	itih3a
440	LL0000027934	680.212926681982	0.803532137495806	0.175871970112981	4.56884708222473	4.90414414349748e-06	0.000247882194889509	si:dkey-7j14.6
441	LL0000010054	718.645199146421	-0.543235904316708	0.118958337126994	-4.56660640554158	4.95683476440405e-06	0.000249977335964504	fam208b
442	LL0000032159	77.6184709556603	1.13211354244444	0.247991232804255	4.56513534628881	4.99172180004311e-06	0.000251167178355111	wu:fj05g07
443	LL0000023371	151.257244381411	-0.850866291817986	0.18649556033087	-4.56239435570705	5.05735423348287e-06	0.000253895165130156	rdh5
444	LL0000021560	245.572829290012	-0.651724845550851	0.142975552279664	-4.55829570272308	5.15703951602305e-06	0.000258316573955749	pdss2
445	LL0000012684	85.4829816914223	0.972676858414588	0.213619377390549	4.55331754214551	5.28064724493435e-06	0.000263740235206108	il4r.1
446	LL0000006069	331.839685611791	-0.524148109787944	0.115121892659959	-4.55298377812589	5.2890352923527e-06	0.000263740235206108	COQ10A
447	LL0000022313	100.473661423875	-3.21682462557371	0.709061902121549	-4.53673313422821	5.71323265022097e-06	0.000284255691590412	ponzr3
448	LL0000030065	98.2897211262745	-1.84285262188368	0.406569260736757	-4.5326904905309	5.82371168528892e-06	0.000289105687233986	tcap
449	LL0000003927	617.743607566694	0.960463296918548	0.212058799245336	4.52923104505258	5.91987370883275e-06	0.000292613954207679	c6
450	LL0000020144	962.055842112899	-0.433103502330939	0.095624688741793	-4.52920169497661	5.92069601589279e-06	0.000292613954207679	ndufb9
451	LL0000030244	145.563502012466	0.935164034081267	0.206844739014744	4.52109170644465	6.15215269012746e-06	0.000303378882102959	tgm2l
452	LL0000001076	125.435534506027	0.868823285652644	0.192208052262722	4.5202231406262	6.17744843345546e-06	0.000303952330000109	ano6
453	LL0000020041	56.3993414904448	-1.33824041494252	0.2968087788604	-4.50876291489998	6.52067268202292e-06	0.000320131921519183	ncam3
454	LL0000012833	32.622875928537	-1.34545209347556	0.298550901703649	-4.50660870825673	6.58719448522935e-06	0.000322685474342513	iqch
455	LL0000021546	136.719312285804	-1.35091773844815	0.300026279866158	-4.5026646967419	6.71067139269416e-06	0.000328011718183556	pdlim3b
456	LL0000011396	1202.50827948239	-0.385096343507137	0.0855534477460945	-4.50123698871875	6.75591269891569e-06	0.000329498900052379	glrx3
457	LL0000014618	17.593347332485	2.77928802308364	0.618379221643472	4.49447188037317	6.9742818308902e-06	0.000339404875096276	LOC101882857
458	LL0000040252	58.0784884566621	1.23753593881775	0.27552771672305	4.49151161101398	7.07194446803487e-06	0.000343010589433278	tbc1d9b
459	LL0000020424	60.0029588014612	1.22039178365226	0.271769921493879	4.490532936625	7.10451875230657e-06	0.000343010589433278	nmi
460	LL0000018732	378.903748339855	0.747375977164596	0.166439742899078	4.4903696926387	7.1099661247569e-06	0.000343010589433278	mbnl3
461	LL0000013679	999.182210254385	0.420965326841882	0.0937570205635008	4.48996058441048	7.12363542297512e-06	0.000343010589433278	limk2
462	LL0000007301	453.612106406415	0.933318816495303	0.207870497619292	4.48990514375275	7.12548976250784e-06	0.000343010589433278	crema
463	LL0000018292	145.615192443975	-0.861049906062768	0.19183885244818	-4.48840208891134	7.17593914520223e-06	0.000344693059588116	lpar6b
464	LL0000001603	28115.804469684	-0.364890778516132	0.0813092913521431	-4.48768858328655	7.20000704955289e-06	0.000345103786168225	atp5f1b
465	LL0000005773	36.4799219844135	2.57811748810135	0.574642123257422	4.48647494459161	7.2411228314033e-06	0.000345713104475854	cldn7a
466	LL0000020059	383.624634654729	0.490817140488191	0.10940121030089	4.48639589213208	7.24380875385558e-06	0.000345713104475854	nck1a
467	LL0000000132	390.138664333011	-0.470887277407006	0.105052688892305	-4.4823914777635	7.38111804175256e-06	0.000351511917020507	acad9
468	LL0000040154	12.7716361031184	2.83567170507584	0.63271740429404	4.48173495122955	7.40386615141116e-06	0.000351841844460223	si:ch211-113a14.19
469	LL0000010718	108.294195328146	0.848601647571468	0.189524552810325	4.47752882140153	7.55120356487469e-06	0.000358078395059303	FP102052.2
470	LL0000026366	74.4459996244505	0.885082969310373	0.197758223802542	4.47558110247851	7.62037645024898e-06	0.000360589728199015	si:ch73-252i11.1
471	LL0000007283	433.746569564156	-0.60190231145539	0.134604088010456	-4.47164956393176	7.7618545895871e-06	0.000365661955761214	creb3l1
472	LL0000012365	588.13977200545	2.4395520924257	0.545572636132024	4.47154408205207	7.76568477818081e-06	0.000365661955761214	hsp70.1
473	LL0000001463	84.763303918831	-0.925785598830477	0.207053634089102	-4.4712356916763	7.77689321380639e-06	0.000365661955761214	asb4
474	LL0000021569	122.49500818525	-1.0964303381568	0.245479347704815	-4.46648709314332	7.95144570153766e-06	0.000373057824105066	pdzd3a
475	LL0000022758	3771.00093267139	-0.454840057783759	0.101843947012889	-4.46604900069512	7.96773680080515e-06	0.000373057824105066	psmc3
476	LL0000028622	5548.23472718504	-0.557230177564423	0.124813608129849	-4.46449859044785	8.02564770176312e-06	0.000374774449590267	slc25a4
477	LL0000018753	1047.92277346049	-0.433636355350756	0.0971371369242286	-4.46416652869862	8.03810307799269e-06	0.000374774449590267	mccc1
478	LL0000021481	3627.31802645925	0.790396973059526	0.177090381006812	4.46324056996141	8.07293274722405e-06	0.000375610929494274	pdcd4a
479	LL0000028645	951.175570184621	-0.582106251877137	0.1307556527804	-4.45186299405937	8.5128477040342e-06	0.000395252052062047	slc26a5
480	LL0000005177	6397.30390660874	0.355242102890041	0.0798080238897918	4.45120785574895	8.53886409646709e-06	0.000395634036469642	ccni
481	LL0000012020	118.900431504669	0.729244838491831	0.163955442682625	4.44782330223375	8.67448394365967e-06	0.000401082168205802	heca
482	LL0000003925	691.491936860114	0.877186274899156	0.197651290434943	4.43804982486507	9.07776085884221e-06	0.000418857679461931	c4b
483	LL0000030266	2226.77866106041	0.627587939482348	0.14156092623209	4.43334157374341	9.27836927181709e-06	0.000427227603737499	thbs4b
484	LL0000028491	530.331615103779	-1.06700042666106	0.24084401475271	-4.43025510829743	9.41216776744792e-06	0.000431944134251006	slc13a2
485	LL0000009657	553.420841713813	-0.526705496970619	0.118892895337944	-4.43008386223163	9.41964501401699e-06	0.000431944134251006	enpp1
486	LL0000031664	4654.44925739255	-0.446059837612109	0.100721544686156	-4.42864373259973	9.48275140962257e-06	0.000433943192078201	uqcrc1
487	LL0000030204	47.469368277939	-1.25365312687198	0.283174493257738	-4.42714000279305	9.54907570803269e-06	0.000435134352340381	tfcp2l1
488	LL0000000019	75.7989055419887	0.948808211468618	0.214321963990593	4.42702275493455	9.55426568527458e-06	0.000435134352340381	aasdh
489	LL0000028126	170.700222185569	0.69646577751889	0.157332078858173	4.42672455975567	9.56747744129706e-06	0.000435134352340381	si:dkeyp-13a3.10
490	LL0000022949	2379.19310536973	-0.838244639801229	0.189460983353459	-4.42436550768554	9.67261388446318e-06	0.000439018230184615	pvalb4
491	LL0000021347	1098.33100278042	-0.679796836386489	0.153802276069747	-4.41994002792397	9.87282962533869e-06	0.000447192934557093	pbxip1a
492	LL0000009670	355.862769977644	-0.916806757831807	0.207460185566539	-4.41919376157965	9.90697957644176e-06	0.000447827694674928	entpd3
493	LL0000012088	629.547978826888	-0.5693656530792	0.129053985570953	-4.41184090952515	1.02495415118299e-05	0.000462372826010341	hhip
494	LL0000010379	1195.40317714959	-2.82853894459619	0.641630949466458	-4.40835802410753	1.04157264028253e-05	0.000468918532791162	fkbp5
495	LL0000019751	524.137674831946	0.596233901411462	0.135345848153725	4.40526184988153	1.05656171806559e-05	0.00047470570928846	muc13a
496	LL0000021268	19.3575051238125	-1.86918496764647	0.424352109668542	-4.40479716032631	1.05882905523083e-05	0.000474765286055113	paqr4b
497	LL0000039301	783.077224511962	0.417609514239949	0.0948891367046422	4.40102554141499	1.07740440009763e-05	0.000482122210425982	zhx3
498	LL0000029704	420.523218890279	0.534831380645115	0.12156975703199	4.39937854366509	1.08561315507683e-05	0.00048482001142387	sv2
499	LL0000009532	7032.82314073713	-0.352000522179517	0.0801204816599767	-4.39338999075632	1.1159667204415e-05	0.000497376750753888	eif4g2a
500	LL0000020473	3435.43743546537	0.612197757018856	0.139558181623485	4.38668482132067	1.15091373047101e-05	0.000511494463568837	nop53
501	LL0000030715	189.153022106539	0.816907319496136	0.186234961995577	4.38643373264971	1.15224247413663e-05	0.000511494463568837	tnfaip2a
502	LL0000038279	4054.39607307399	-0.351114228922707	0.0801344455507352	-4.38156433865144	1.17830237672407e-05	0.00052202081391122	ywhae2
503	LL0000020132	358.656364817984	1.33930402128435	0.305783215509527	4.37991345945088	1.18726450314004e-05	0.000524945577531502	ndufaf7
504	LL0000035849	9.12533155033928	-2.91682677301929	0.666158844400851	-4.37857546670075	1.19457575840446e-05	0.000527130255295937	XLOC_028682
505	LL0000020370	1860.16563550263	0.425371013094629	0.0971641583535317	4.37785928785506	1.19850684329177e-05	0.000527817667223942	nktr
506	LL0000030208	234.022993766983	0.614733243453861	0.14047863977799	4.37599085829259	1.20882080494533e-05	0.000531307800434471	tfe3a
507	LL0000028677	97.770798825489	-0.837507173271883	0.191440706636839	-4.37476014367533	1.21566071690671e-05	0.000533260243471502	slc2a9l2
508	LL0000030061	324.572420162668	-0.857999255178504	0.196144306983361	-4.37432657809073	1.21807911951487e-05	0.000533269283819107	tbxta
509	LL0000029302	89.4929327165736	-1.06662356540542	0.244034232899458	-4.37079483780814	1.23795070217643e-05	0.000540904196785928	spon1a
510	LL0000013648	413.171076240583	-0.65175765611883	0.149349563666329	-4.36397429037665	1.27720594134295e-05	0.000556961963440534	lhpp
511	LL0000038591	4658.51858362694	-0.701871902013344	0.16098013691186	-4.35999071362223	1.30067963688519e-05	0.000566088358597391	zgc:113232
512	LL0000029436	24.3767471817843	-2.08362149960641	0.478023718662378	-4.3588245065263	1.30762916987543e-05	0.000566722505141396	sst1.2
513	LL0000000464	62.5523887037607	1.10758699020742	0.254109417393861	4.35870107281658	1.30836679213043e-05	0.000566722505141396	agmo
514	LL0000029895	822.364561692402	0.570830155730547	0.130970471185529	4.35846454978334	1.30978132932859e-05	0.000566722505141396	tab1
515	LL0000038824	69.359903900546	1.40152068122964	0.322078360597377	4.35148973880196	1.35215650845785e-05	0.000583921567924323	zgc:162171
516	LL0000020261	68.8602093025346	-1.26757455118048	0.291708785970219	-4.34534238303639	1.39058592507219e-05	0.000599353313441965	nfil3-6
517	LL0000030306	830.574931294394	0.491394884787601	0.113179667196954	4.34172406544086	1.41369008277995e-05	0.000608132832515011	tiam2a
518	LL0000031565	846.52421020849	-0.443167223594807	0.102168708010858	-4.33760230723196	1.44045490100076e-05	0.000618450135101486	uggt1
519	LL0000038710	108.619171340467	-0.894710912481317	0.206294985108919	-4.33704635141242	1.4441017982002e-05	0.000618821271521627	zgc:153119
520	LL0000012129	19.2903803509531	1.72551430064022	0.39796030926972	4.33589546607458	1.45167924742351e-05	0.000620872047359593	hist1h2a11
521	LL0000029757	638.896605968752	-0.527451780519973	0.121701652772116	-4.3339738492099	1.46441578140795e-05	0.000625117216478173	syngr2b
522	LL0000019829	487.180833763873	-0.666877638593676	0.153946362699499	-4.33188304614516	1.47839471030591e-05	0.000629875447456006	myh7bb
523	LL0000028615	586.853490581126	0.7044390274777	0.162882670904086	4.32482487896157	1.52653080590588e-05	0.000649140442129003	slc25a36b
524	LL0000000096	299.344025888306	0.738457576217451	0.170798382593001	4.3235630513969	1.53529232831174e-05	0.00065162025537506	abhd4
525	LL0000031063	172.943062275147	-0.691359300573513	0.159923524469072	-4.32306193143721	1.53878514708675e-05	0.000651858698499223	trib1
526	LL0000029054	1037.33204860572	-0.774537269767708	0.179193397479017	-4.32235384039975	1.54373347705129e-05	0.000652711645049823	sncga
527	LL0000010175	307.07356976076	-0.716781262305434	0.165975492964823	-4.31859697779208	1.57024222573766e-05	0.000662660096781889	fbp2
528	LL0000018474	48.7059337045088	1.42481088222618	0.330007053470559	4.31751645076065	1.57794651322986e-05	0.000664650197996822	lypc
529	LL0000028559	306.185494842434	0.499970955886411	0.115825756409101	4.31657837934161	1.58466428403397e-05	0.000666218027919006	slc22a18
530	LL0000004953	2921.19234670834	-0.513825855716383	0.119087680467436	-4.31468522772083	1.59830474950104e-05	0.00066882672741559	cav1
531	LL0000022542	2290.41374970778	-0.644915438150295	0.149470093978479	-4.31467874933664	1.59835161889621e-05	0.00066882672741559	prelid3b
532	LL0000031394	449.625853525987	0.642900805176329	0.149010514819296	4.31446603587654	1.59989127241499e-05	0.00066882672741559	twsg1a
533	LL0000014699	71.2307887067458	1.20352200310013	0.279187202955351	4.31080647809134	1.62660213995558e-05	0.000678717290668143	LOC101883270
534	LL0000012212	1427.3961185996	-0.384794675700962	0.089289642909587	-4.30951074684662	1.63616108063333e-05	0.000681168534040491	hnrnpd
535	LL0000024721	71.367588750547	1.13624420073419	0.263679851259216	4.30918098333264	1.63860236381143e-05	0.000681168534040491	si:cabz01021426.2
536	LL0000004907	905.82447283181	0.906861749889397	0.210598273347958	4.30612148652828	1.6614183591061e-05	0.00068936463258432	carhsp1
537	LL0000013634	1567.62536213975	0.445076434799091	0.103397884302648	4.30450233871655	1.67361524499378e-05	0.000693132272786995	lgmn
538	LL0000027240	641.267621785557	0.75181176413213	0.174735990767341	4.30255816692716	1.6883732644107e-05	0.000697944635696914	si:dkey-235d18.5
539	LL0000006032	7614.32408030627	-0.560347929496067	0.130284209090845	-4.30096581470857	1.70055295860415e-05	0.000701675283847054	col9a3
540	LL0000018456	2067.96369527736	-0.430439196880648	0.100190907660177	-4.29619021259485	1.73758502935094e-05	0.00071562761208824	lum
541	LL0000005081	247.054847106332	-0.5494948691257	0.12802274751055	-4.29216588310151	1.76938678950384e-05	0.000727378229178659	ccdc51
542	LL0000030498	1293.32322967726	-0.749899919802029	0.17486545897177	-4.28843937625836	1.79932893836626e-05	0.00073832242784623	tmem161a
543	LL0000004071	187.779608462555	-0.815190844263489	0.190154286472164	-4.28699694015481	1.81104786903491e-05	0.000741762515788883	CABZ01033206.1
544	LL0000020171	341.54408057134	0.571576133000635	0.133493534328027	4.28167653121034	1.85490485931062e-05	0.0007583287513064	nedd4a
545	LL0000027809	619.329871740567	-0.935023878159147	0.21844439470045	-4.28037478114892	1.86578843201997e-05	0.000761378618864662	si:dkey-65b12.6
546	LL0000020177	449.807335353685	-0.581280785330878	0.135897342435946	-4.27735211676315	1.89129518356222e-05	0.000769638452624585	neflb
547	LL0000012986	1941.48809279337	0.958885369854342	0.224187540453983	4.27715727605818	1.89295069058295e-05	0.000769638452624585	ivns1abpb
548	LL0000020125	708.961865886533	-0.476878241706681	0.111507952744408	-4.27662987230834	1.89743882040936e-05	0.000770055462881461	ndufab1b
549	LL0000000508	1836.65636965793	-0.439425319958043	0.102778081962943	-4.27547694572156	1.90728538142773e-05	0.000771597453228023	aifm1
550	LL0000020081	16124.1461333504	-0.352879926230226	0.0825378141312642	-4.27537280874706	1.90817715501534e-05	0.000771597453228023	mt-nd4
551	LL0000010668	7.95474519869646	-4.02808346342963	0.943083793248689	-4.27118299801748	1.94438769653978e-05	0.000784447872837261	FP016234.1
552	LL0000020153	2296.15899645215	-0.360860634542747	0.0844975282139961	-4.27066497884816	1.94890988213893e-05	0.000784447872837261	ndufs8a
553	LL0000020141	478.95907701311	-0.564476305170804	0.132181036084553	-4.27047874560252	1.95053810107466e-05	0.000784447872837261	ndufb6
554	LL0000004516	126.00216837732	0.779917171798708	0.182767043582317	4.2672746492583	1.97875489837462e-05	0.000794359367145335	CABZ01080375.1
555	LL0000011209	107.4754004813	-0.865951189221105	0.203086695624579	-4.26394839188225	2.00845851998217e-05	0.000804830945664929	gcgrb
556	LL0000009186	672.624474466769	0.623105138519169	0.146166997386835	4.26296735692055	2.01729997180521e-05	0.000806919988722084	dpysl5b
557	LL0000005560	399.900442451229	-0.701982109236403	0.164711987004574	-4.2618762726535	2.02717675669274e-05	0.000809414920446078	chchd10
558	LL0000007911	141.762940487563	1.09923968238656	0.258052850566715	4.25974632705083	2.04659042421102e-05	0.000814622918420043	CU457778.3
559	LL0000007419	31.2953928442092	1.33911331859854	0.314372268953307	4.25964199405078	2.04754591455397e-05	0.000814622918420043	CSDC2 (1 of many)
560	LL0000026620	81.9938677542088	0.983893714099932	0.231101210596062	4.25741479917933	2.06804434849142e-05	0.000820587629359165	si:dkey-105i14.1
561	LL0000020790	408.091906665844	-0.780695890800708	0.183397014840213	-4.25686258569094	2.07315690131433e-05	0.000820587629359165	oacyl
562	LL0000005330	247.205660165672	-0.697568950691385	0.163871136836772	-4.25681400737592	2.07360722886624e-05	0.000820587629359165	cdh27
563	LL0000020386	558.313776543467	-0.570863702072109	0.134216460615483	-4.25330618505564	2.10637253102623e-05	0.000832073269805032	nkx6.2
564	LL0000000186	116.395574043422	-0.786913284214298	0.185076266412104	-4.25183249840421	2.12028422587613e-05	0.00083608370892704	acot7
565	LL0000015758	90.3488920232117	1.02588551006768	0.241328141709491	4.25099825822481	2.12819823356709e-05	0.000837719092292602	LOC103909982
566	LL0000006093	320.565842908387	-0.534260654699239	0.125721838814276	-4.24954534341865	2.14204846818853e-05	0.000841681235556764	cox10
567	LL0000007340	170.985673773735	0.608120627604843	0.143127695712284	4.24879772275026	2.14920872317727e-05	0.000843005326339727	crtac1a
568	LL0000018400	89.4461938748923	0.850040576074605	0.200184097701004	4.24629421535885	2.1733520468235e-05	0.000850879987178261	lrrc8db
569	LL0000007354	879.156131063768	0.420202706254252	0.098970633949365	4.24573117788894	2.17881731574445e-05	0.000850879987178261	cry4
570	LL0000021286	105.676149714352	1.02971806320274	0.242541636976976	4.24553110153408	2.18076255706659e-05	0.000850879987178261	pargl
571	LL0000021353	1381.02249406542	-0.44858364230771	0.105690238236452	-4.24432426109335	2.19253116184592e-05	0.000853973608396729	pcca
572	LL0000021534	1165.1934315272	-0.377128442393712	0.0888646212655124	-4.24385359463713	2.19713726989207e-05	0.000854271553888104	pdia5
573	LL0000031640	868.124447265714	0.51009496855857	0.120430060913398	4.23561164621002	2.27930417345966e-05	0.000884672335388183	unkl
574	LL0000002474	19.9388198088159	2.25467167043553	0.532947019893454	4.2305737461226	2.33096007572211e-05	0.000903145506690936	BX279523.1
575	LL0000026112	89.3014522607504	-0.975374169254503	0.230977383424664	-4.22281244506622	2.41272588372459e-05	0.000933200411374519	si:ch211-66k16.2
576	LL0000012368	1545.4250074475	2.65083570380938	0.628819925275359	4.21557205371407	2.49145825943424e-05	0.000961979716837111	hsp70l
577	LL0000006833	551.197564254204	-0.994360656172096	0.235943744750268	-4.21439719550339	2.50446197139687e-05	0.000965324683602536	CR759836.1
578	LL0000001457	10.4101011441779	2.63885758481786	0.626586891978648	4.21147907592645	2.53704057089244e-05	0.000976190005132316	asb15b
579	LL0000019849	481.01095215457	-1.00169765377692	0.238045347016587	-4.20801190332497	2.57627298885885e-05	0.000989573597102259	myl7
580	LL0000022985	1580.66412151499	-0.406261342886525	0.0965572921224039	-4.20746412784148	2.58252382313883e-05	0.000990264307355302	qars
581	LL0000010426	7536.19933915503	0.828916402062174	0.197103742103553	4.2054828245051	2.60525374428996e-05	0.00099726064153199	fn1b
582	LL0000031569	119.795270602828	-0.879643787650221	0.209212709885084	-4.20454277435339	2.61610462613397e-05	0.000999693589093118	ugt1a7
583	LL0000006009	294.642184831051	-0.920762390024566	0.219085916496595	-4.20274568419771	2.63696794896902e-05	0.00100593768756554	col4a3
584	LL0000010164	235.62489002562	0.603241748221604	0.144033619478552	4.18820099366753	2.81174447974657e-05	0.00107077392516376	fblim1
585	LL0000006026	269.656939993608	-0.771514538252902	0.184459050632632	-4.182578927989	2.88220907989794e-05	0.00109573213567402	col8a1a
586	LL0000006039	129.062299126892	-0.842247792068021	0.201456190945628	-4.18079875388561	2.90486874958209e-05	0.0011018430031925	colq
587	LL0000024278	323.929057922915	-0.719105163788615	0.172012555602924	-4.1805388058335	2.90819173954136e-05	0.0011018430031925	scg2a
588	LL0000040243	168.839102605537	0.799738735012169	0.191381101740345	4.17877589657316	2.93082303926123e-05	0.0011085289862784	slc39a3
589	LL0000002062	5205.52197338498	0.365180252775298	0.0874231619976848	4.17715676750481	2.95175595773581e-05	0.00111455097623166	btg1
590	LL0000012398	100.458569308978	1.1860377788745	0.28451590007363	4.16861686312631	3.06453625009783e-05	0.00115517434240976	hsph1
591	LL0000015198	21.911154220885	1.58049149341204	0.379221588176516	4.1677255269454	3.07654067691914e-05	0.00115773713459698	LOC101885805
592	LL0000022223	174.106796370801	-0.621147664650951	0.149105915524394	-4.16581503467803	3.10242170657516e-05	0.00116550437084851	pnpla3
593	LL0000004938	111.725177247814	0.857391493503965	0.205866974484008	4.16478405850651	3.11647393194799e-05	0.00116880911039668	casp9
594	LL0000020753	3260.16885595499	-0.477403648495052	0.114654183087559	-4.16385722386133	3.12915831290044e-05	0.00117159058718697	nup210
595	LL0000021575	66.4760075304618	0.977696647560538	0.23490421737847	4.16210768146961	3.1532358421138e-05	0.00117862126266573	pdzk1ip1
596	LL0000026887	97.7381193454316	0.8356207761424	0.200803788603422	4.16137953349433	3.16330853972697e-05	0.00118040238126725	si:dkey-177p2.18
597	LL0000004362	52.2972157435504	1.02310301688113	0.246068096603108	4.15780440863624	3.21320949829043e-05	0.00119594409271954	CABZ01070469.1
598	LL0000030771	24.5485120995156	-1.89815689350224	0.4565482061924	-4.15762644066181	3.21571298312178e-05	0.00119594409271954	tnni4a
599	LL0000028416	89.3466762023376	-1.00512124299607	0.241864001755187	-4.15572898695959	3.24252002411488e-05	0.00120390058992179	sim1b
600	LL0000011460	587.508404986561	0.567557792021209	0.136706775233354	4.15164347964764	3.30096213244733e-05	0.00122278118603863	gnb2
601	LL0000006121	2272.53073167058	-0.339497436551628	0.0817788754752395	-4.15140749464596	3.30436822306303e-05	0.00122278118603863	cox8a
602	LL0000017109	51.4553753460442	-5.6299171470684	1.35787197907777	-4.14613250277988	3.38138195901982e-05	0.00124920157422925	LOC110437982
603	LL0000032081	374.897172422813	0.693140921820871	0.167226758828852	4.14491632006253	3.39937825252312e-05	0.00125231943808453	wnk4b
604	LL0000013542	240.504157112825	-0.766634065379758	0.184962798019702	-4.1448014064866	3.40108336602094e-05	0.00125231943808453	lars2
605	LL0000027027	121.855987086328	0.746569294240126	0.180140390206776	4.14437480335847	3.40742050762071e-05	0.0012525790428014	si:dkey-1b17.9
606	LL0000005978	23742.1223624939	-0.574069462683919	0.138633513858302	-4.14091403086469	3.45924602401515e-05	0.00126953187416002	col11a1a
607	LL0000029590	503.136422439687	-0.772658431040212	0.186616776745423	-4.140348175096	3.46779067356435e-05	0.00127057108039656	stra6
608	LL0000017797	10.8265277514588	2.56329151084734	0.619562867111481	4.1372581329767	3.51480627430168e-05	0.00128567913717877	LOC110439629
609	LL0000012228	344.835549406498	-0.608592791435955	0.14721011132471	-4.13417791725968	3.56227439390806e-05	0.00129913384642702	hoga1
610	LL0000012353	56.9544929006522	-1.06832669546746	0.258443537755076	-4.1336947510752	3.56977530764031e-05	0.00129913384642702	hsd20b2
611	LL0000014846	219.445031062496	0.687890042403225	0.166415340701165	4.13357350052529	3.57166001462944e-05	0.00129913384642702	LOC101884098
612	LL0000013681	1222.42226524271	-0.772899509581439	0.186990534002957	-4.13336168968434	3.57495464934053e-05	0.00129913384642702	lims2
613	LL0000011620	145.430139864065	0.819768326942266	0.198458973680662	4.13066898280622	3.6170909897463e-05	0.00131230185337615	gpr19
614	LL0000021255	1454.92128265135	0.45243469614888	0.109546552463548	4.13006786589133	3.62656163332156e-05	0.00131359496294905	paplna
615	LL0000001612	1110.20395235963	-0.524979828120632	0.127184537622096	-4.12770166826809	3.66407050317767e-05	0.00132502321936051	atp5mc3a
616	LL0000028769	3830.57363185968	0.917530191081121	0.222404514929372	4.12550163998468	3.69927546224756e-05	0.00133558256948678	slc43a2b
617	LL0000025599	637.324609093472	0.602673382825802	0.146367217970686	4.11754347169803	3.82932313133051e-05	0.00138029410763032	si:ch211-216l23.2
618	LL0000019853	181.763627143408	-0.989914781603609	0.240508692499223	-4.11592101440079	3.85636362562508e-05	0.0013877916995777	mylipb
619	LL0000012963	1907.25300595931	0.467829315595361	0.113696626004824	4.11471590700951	3.8765656081521e-05	0.00139280806341361	itm2bb
620	LL0000031409	3084.15271554123	-0.322018499584755	0.0783912463290931	-4.10783747757873	3.99380967307707e-05	0.00143261817950377	txndc5
621	LL0000008961	56.536040665771	-1.04244317728882	0.253816379077936	-4.10707607237881	4.00699288651345e-05	0.0014350325571024	dkk1a
622	LL0000008967	2612.4265495091	-0.440511836263269	0.107269533875843	-4.10658851909558	4.01545621742778e-05	0.00143575154783913	dlat
623	LL0000023248	584.190502689153	0.503456079057723	0.122767883574522	4.10087772468699	4.11586011327111e-05	0.00146928938875039	rassf8b
624	LL0000003871	802.238347849481	-0.567896677944277	0.138558303399956	-4.09861166028435	4.15635715008299e-05	0.00148136831759368	bzw2
625	LL0000012346	425.784176562878	-0.456350117768694	0.111409261144212	-4.09615962875812	4.20060338950531e-05	0.00149474271012157	hsd17b12b
626	LL0000009864	57.0823769146538	1.09281823910491	0.266916790911376	4.09422815017942	4.23577066160247e-05	0.00150484887402618	exo5
627	LL0000005618	127.924392306899	-0.781758719448356	0.191011107730056	-4.0927395727853	4.2630642386033e-05	0.00151212996278369	chodl
628	LL0000005622	49.3044207130719	1.17333784217666	0.287060724620407	4.08742033145849	4.36196395127688e-05	0.00154474646936939	chp2
629	LL0000039779	385.476738320821	-0.846435935423224	0.207119140308743	-4.08671035502312	4.37532788256722e-05	0.00154701577278688	col27a1a
630	LL0000022074	701.343021425389	0.459693918660044	0.112505378706044	4.08597281256339	4.38925181445888e-05	0.00154947556116771	plcd1a
631	LL0000022976	2578.60691794367	-0.515695399423619	0.1262685411015	-4.08411624087018	4.42448800109648e-05	0.00155943919404732	pygmb
632	LL0000001572	1522.29779506597	-0.391442593444463	0.0958568693374865	-4.08361545865115	4.43403827821556e-05	0.00156033245739738	atp13a1
633	LL0000029938	163.097841125734	0.63635884203781	0.155902144946005	4.08178375132815	4.46913707203458e-05	0.00157019918613032	tagln3b
634	LL0000012860	43.9581855857521	1.11253447863541	0.272644382075915	4.08053329455964	4.49324923949601e-05	0.00157618080577904	irf3
635	LL0000028421	557.534922426838	0.450599114878122	0.110462683186229	4.07919762476217	4.51914080029712e-05	0.00158276679367887	sinhcaf
636	LL0000011512	386.227763616072	-0.584476652171256	0.143306837359668	-4.07849801823727	4.53275886837944e-05	0.00158504020806225	golph3l
637	LL0000011050	1662.20710031425	0.409952850984394	0.100579354862408	4.07591450099484	4.58338585458802e-05	0.00160022765158615	gabarapb
638	LL0000020114	675.497100565471	-0.641138649833747	0.157385349291454	-4.0736869900543	4.62746653375768e-05	0.00161116792418125	ndufa4
639	LL0000028900	140.778617015242	0.722908800132505	0.177486892744813	4.07302640185317	4.64061614746824e-05	0.00161116792418125	slco2b1
640	LL0000008765	182.848413558378	0.733261445762667	0.180030446082589	4.07298577389672	4.64142603973085e-05	0.00161116792418125	ddr2l
641	LL0000004367	122.859471941326	-1.15659578717336	0.2839754959984	-4.07287179165585	4.64369891816627e-05	0.00161116792418125	CABZ01070852.1
642	LL0000018345	2193.66541902946	-0.479933256105032	0.117947837339816	-4.06902972474443	4.72093248241126e-05	0.00163541337085399	lrpprc
643	LL0000020202	455.173906844627	0.494895417435141	0.121645781888638	4.06833192036365	4.73508986375396e-05	0.00163602242158893	nemp2
644	LL0000008554	59.2253448365072	1.33798629714839	0.32888755382731	4.06821809332114	4.73740305532046e-05	0.00163602242158893	cyp24a1
645	LL0000001537	772.873605988781	0.348738487813269	0.0857644126758758	4.06623769617866	4.77782054806045e-05	0.00164742215486612	atg13
646	LL0000011328	1331.31655905424	0.327173532504093	0.0804789004755725	4.06533303226972	4.79639222272282e-05	0.00165059055186444	gigyf1a
647	LL0000031096	225.370806822113	-0.812452079128641	0.199861883367486	-4.06506766292593	4.80185290942578e-05	0.00165059055186444	trim35-27
648	LL0000030615	96.1606927506216	-1.13012141182224	0.278338146757542	-4.06024623281937	4.90209909126378e-05	0.00168244882391522	tmem41ab
649	LL0000000494	509.519886819813	0.424586531359761	0.104600716710923	4.0591168465237	4.92586618997838e-05	0.00168800098713589	ahi1
650	LL0000001583	1210.52371419551	-0.697306916459974	0.172022989865191	-4.05356817136146	5.04422915187723e-05	0.00172590240519615	atp1a3b
651	LL0000007322	161.910525210345	-0.669392581431626	0.165591839538543	-4.04242493650068	5.2901250433291e-05	0.0018072562360006	crispld1b
652	LL0000008896	1215.70496443568	-0.635362876278643	0.157196332668789	-4.04184286930756	5.30327662063362e-05	0.0018089704301057	dhrs7cb
653	LL0000028032	308.527852664181	0.849345598999534	0.210262241201251	4.03945850737219	5.35747442005859e-05	0.00182465897552991	si:dkey-93h22.8
654	LL0000021208	3273.87622508504	-0.399059028795842	0.0988229755349838	-4.03811994766918	5.38813016956572e-05	0.00182955782265505	padi2
655	LL0000012809	651.300068037398	-0.466926056433894	0.115629791380083	-4.03811207181959	5.38831103344901e-05	0.00182955782265505	ints8
656	LL0000023174	1038.95939004766	-0.518557601692328	0.128567121526631	-4.03336090545448	5.49847326663872e-05	0.00186267128564754	rangap1b
657	LL0000023664	1178.54111423035	-0.351025228429109	0.0870342427999143	-4.03318529737878	5.5025855875469e-05	0.00186267128564754	rhot1a
658	LL0000020794	569.611116141496	-0.519368153959483	0.128821085105284	-4.03170143719104	5.53745056048207e-05	0.0018716246271295	oat
659	LL0000023325	12.6970428633316	-2.34539674952295	0.58231274876043	-4.02772694658601	5.63186957692751e-05	0.00190064915615885	rbp7b
660	LL0000030219	90.9370123297966	-0.905892863750292	0.224978713561808	-4.02657144495325	5.65960482783898e-05	0.00190711532380513	tfr2
661	LL0000019852	504.639598818784	0.475592969269027	0.118144848812954	4.0255074516366	5.68525799704237e-05	0.00191286138962515	mylipa
662	LL0000030282	1520.90363400979	-0.392458613406006	0.0976425806071817	-4.01933880654871	5.83616948346131e-05	0.00196067083553141	thop1
663	LL0000023346	4416.29641975892	-0.363244625527295	0.0904938070836385	-4.01402744821607	5.96914005501015e-05	0.0020023178706399	rcc2
664	LL0000023090	430.16884127779	0.614407464005352	0.153165492389178	4.011396133825	6.0360731809078e-05	0.00202164068735479	rab7b
665	LL0000005237	419.24385612825	0.544834256017434	0.135833315549978	4.01105026268	6.04492381785492e-05	0.00202164068735479	cd302
666	LL0000020385	701.85929136424	-0.487065044961855	0.121482126526804	-4.00935560552924	6.08846697567743e-05	0.00203260652803155	nkx6.1
667	LL0000000065	4859.43318257336	-0.530758004633283	0.132389509376159	-4.00906391400875	6.09599170052627e-05	0.00203260652803155	abcf1
668	LL0000005123	7.54435915061722	4.77451549472926	1.19151881265462	4.00708360121647	6.14731083933571e-05	0.0020451195748649	ccl20a.3
669	LL0000013563	30.4332868554621	-1.27022888036435	0.317009834742538	-4.00690685636292	6.15191095136967e-05	0.0020451195748649	lcn15
670	LL0000012149	335.269537711046	-0.57477813415835	0.143541474579258	-4.00426521911603	6.22105400698114e-05	0.00206501852410837	hk2
671	LL0000028609	333.344570892304	0.512404931953627	0.128103225079606	3.99993779731314	6.33591349369019e-05	0.00210001067212623	slc25a32a
672	LL0000039593	259.841812048705	-0.49602243189367	0.124073515510247	-3.99781073224047	6.39310368339511e-05	0.00211581288569505	znf385a
673	LL0000022872	144.468401983774	-0.66616947985454	0.166659045587965	-3.99719965696626	6.40962374217078e-05	0.00211812826190012	ptpn11b
674	LL0000031543	334.433532064098	-0.591440989771298	0.148135729969292	-3.99256134825744	6.53634149620778e-05	0.00215679873702761	uchl3
675	LL0000024205	1880.72671526704	-0.636633923378224	0.15965025328787	-3.98767875570039	6.67229273179132e-05	0.00219839689414873	sardh
676	LL0000027429	24.9599190957023	1.62297635246006	0.407050764989968	3.98715956841418	6.68690538616935e-05	0.00219892152808902	si:dkey-264f17.2
677	LL0000028557	440.083641824464	-0.805218658839289	0.201965092716964	-3.98691995734	6.69365950771702e-05	0.00219892152808902	slc22a16
678	LL0000010874	318.964002020392	-0.5354177731237	0.134342700455877	-3.98546233853288	6.73488594147842e-05	0.00220920152416637	frrs1b
679	LL0000031211	1022.20440346358	0.48891046013563	0.122713073503616	3.98417581905991	6.77147261570984e-05	0.00221793153127227	tsc2
680	LL0000012218	8305.31919952013	-0.404786265049273	0.101626193640054	-3.9830898959275	6.80250092249059e-05	0.00222481794876751	hnrnpl
681	LL0000008886	383.460661719614	-0.609339262279432	0.153088812136241	-3.98029910727344	6.8828610083416e-05	0.00224779484325282	dhrs13a.2
682	LL0000024260	29.35291118559	1.39623850672691	0.350848021733223	3.9796106012779	6.90282405368718e-05	0.00225100889961881	scamp5b
683	LL0000006001	554.226871729293	-0.616809648399894	0.155063764731335	-3.97778068569782	6.95614858656496e-05	0.00226507678719187	col28a1a
684	LL0000000858	2765.25822654684	-0.757223536503374	0.190567799743526	-3.97351251115076	7.08204363893504e-05	0.00230269956915081	alas2
685	LL0000009187	424.512320087756	0.684021684670261	0.172193349417454	3.97240478209158	7.11506803923706e-05	0.00230501504208337	dqx1
686	LL0000000133	541.808780276678	-0.609022590499157	0.15331778453844	-3.97228927050184	7.11852012722495e-05	0.00230501504208337	acadl
687	LL0000025157	126.306636647465	-1.08769307106975	0.273824213938346	-3.97223114576219	7.12025779636364e-05	0.00230501504208337	si:ch211-152c8.5
688	LL0000000247	1324.61809416835	0.830213429991004	0.209037492007102	3.97160060628166	7.13913390419159e-05	0.0023077665411224	acvr2ba
689	LL0000000284	109.196265856806	-0.980881415174908	0.247062661049671	-3.97017263154024	7.18205752485415e-05	0.00231827226927077	adamts16
690	LL0000000483	32.6822667748285	1.21139772223492	0.305156436526411	3.96975969448403	7.19451546827904e-05	0.00231892788426849	agtr1b
691	LL0000011184	145.422784930969	-0.657041858900507	0.165541990564633	-3.96903442238105	7.21644577507066e-05	0.00232263030445111	gbe1b
692	LL0000028832	858.547926671731	0.433250773502657	0.109174336591768	3.96843055820614	7.23475325223076e-05	0.00232515769262445	slc6a16b
693	LL0000024166	1684.71345847689	-0.569529206768319	0.143539175996699	-3.967761433864	7.25509054122137e-05	0.00232832920110769	sae1
694	LL0000029531	145.413451834518	0.688778658407956	0.173694926566435	3.96545064397441	7.3257410327336e-05	0.00234761499377515	stc2a
695	LL0000038756	609.436845492151	-0.870807366890801	0.219715490966327	-3.96334078703744	7.39081602227445e-05	0.00236110455911126	zgc:153913
696	LL0000018516	564.703310459189	-0.47121272008304	0.118905084189819	-3.96293163823677	7.40349865456883e-05	0.00236110455911126	mad1l1
697	LL0000031678	543.889209618576	-0.642549382561246	0.162147723302867	-3.96274070010261	7.40942432050228e-05	0.00236110455911126	uroc1
698	LL0000020555	19.1267390829248	-2.00298777028349	0.505458771358451	-3.96271245803161	7.41030117922509e-05	0.00236110455911126	npvf
699	LL0000030214	51.2235718675595	1.04040139214722	0.262592769651407	3.96203365967903	7.43140603389589e-05	0.00236390050495733	tfpi2
700	LL0000021464	3366.19997564927	-0.703743216997793	0.177645080661866	-3.96151255287118	7.44764657986626e-05	0.00236390050495733	pcxb
701	LL0000024408	743.848812689284	0.696232943548295	0.175753986811364	3.96140625985094	7.45096337219013e-05	0.00236390050495733	selenop2
702	LL0000030770	34.7927795017621	-1.17493846199123	0.296776163716211	-3.9590054918115	7.52625064130565e-05	0.00238216099335349	tnni3k
703	LL0000000424	2225.22327583471	-0.66883214663712	0.168944432533044	-3.95888835523659	7.52994234859488e-05	0.00238216099335349	adsl
704	LL0000012549	41.8820798188792	1.69081804958333	0.427252933906557	3.95741706001513	7.57645815244829e-05	0.00239347200725071	igflr1
705	LL0000021539	60.0354632505532	1.6241846302366	0.410507698630197	3.95652660268311	7.60474229934913e-05	0.00239899955656064	pdk2b
706	LL0000038244	182.101204686868	0.86651146833984	0.219111823098038	3.95465409437141	7.66454600489473e-05	0.00241444055451641	ydjc
707	LL0000019651	80.274232709293	1.0439979085637	0.264286625840833	3.95024873181607	7.80700189533336e-05	0.00245395539807618	msra
708	LL0000022200	343.73160303882	-0.610866973764861	0.154646188492546	-3.95009395135727	7.81205225646554e-05	0.00245395539807618	pmm2
709	LL0000004889	2222.574742118	-0.537657989458822	0.136174139861277	-3.948311992325	7.87041906178365e-05	0.00246769006252658	capn9
710	LL0000024267	411.638293720825	0.539868095875006	0.136741849329143	3.94808245261861	7.87796737587172e-05	0.00246769006252658	scarb2c
711	LL0000001845	262.523905755579	-1.00471428948399	0.254707623532006	-3.94457879018975	7.99403670870298e-05	0.00250052568778557	bcl2l13
712	LL0000007350	134.90912271048	0.701554663264975	0.177901105769749	3.94350928977907	8.02978794123266e-05	0.00250496198210219	cry1ab
713	LL0000012974	113.383469924129	-0.763463480856147	0.193601424772439	-3.94348069366499	8.0307459228366e-05	0.00250496198210219	itpr1b
714	LL0000028397	470.344286371767	0.584636804843965	0.148292710733062	3.94245139868239	8.06529974664794e-05	0.00251221661576261	si:zfos-80g12.1
715	LL0000001179	8536.21245563452	-0.527713325034982	0.133869726834189	-3.94199149811225	8.08078416578886e-05	0.0025135194384216	apoa4b.1
716	LL0000011889	189.434652911834	-0.687217866069364	0.174388470763747	-3.94072992933331	8.12340439256298e-05	0.00252324739791342	gys2
717	LL0000032154	120.713109434675	0.675238681162284	0.171370704476236	3.94022235729282	8.14061182697751e-05	0.00252506564898159	wu:fi37e09
718	LL0000025168	139.898579079396	1.49149354668508	0.378636073503276	3.93912162907577	8.17804656564609e-05	0.00253314422869038	si:ch211-153b23.3
719	LL0000013083	20.9424682221336	-1.93086429854207	0.490224964668765	-3.9387310677797	8.19136825468189e-05	0.00253374172439673	kbtbd13
720	LL0000019799	73.9067169957491	-1.18459750721758	0.300814546974018	-3.93796616265335	8.21751791205062e-05	0.00253829997727786	mybpc1
721	LL0000025012	1533.02151693088	0.415418135390917	0.10552966027677	3.93650594819894	8.26765719713059e-05	0.00255024543778342	si:ch211-126j24.1
722	LL0000024965	78.5807647174246	-0.975895838783184	0.248093727075997	-3.9335772422986	8.3690927615902e-05	0.00257795876755909	si:ch211-117c9.2
723	LL0000027719	102.78360705161	1.4084554919991	0.358274335949557	3.93122071740413	8.4515635888745e-05	0.00259976174573401	si:dkey-4p15.3
724	LL0000010568	86.4451354319043	1.14236150327816	0.290725152614129	3.92935214929401	8.51750277606515e-05	0.00261642626712278	fosl1a
725	LL0000028398	217.54602877745	0.6226742560409	0.158539943662365	3.92755441724502	8.58140085862906e-05	0.00263241869097807	si:zfos-905g2.1
726	LL0000010909	46.2646904544764	1.15867314740357	0.295163763377066	3.92552640658462	8.65402752226965e-05	0.00265104093795147	fthl31
727	LL0000021553	83.1298518381293	0.735662219194786	0.18760265361553	3.92138493255239	8.80414887333105e-05	0.00269331871998463	pdpk1a
728	LL0000028554	10.9976129459047	3.05560663553103	0.779346949962445	3.92072700827054	8.82822279057983e-05	0.00269697355580351	slc22a13a
729	LL0000006098	235.834749364559	-0.829178495163243	0.211615355762866	-3.91832857390751	8.91651083296014e-05	0.00271874251376387	cox17
730	LL0000029362	1885.58523654362	0.406267940539554	0.10368929642479	3.91812804742328	8.92393001370336e-05	0.00271874251376387	srebf1
731	LL0000010283	106.168601989726	0.809654462954198	0.206693412080227	3.9171759506294	8.95923582182398e-05	0.0027257647698682	fgf12a
733	LL0000001216	30.8406128919319	-1.44379210206001	0.369204316065929	-3.91055044384203	9.20860254653079e-05	0.00279780492670553	aqp4
734	LL0000013475	109.634317362068	0.845037675680205	0.216254250912631	3.90761186017846	9.32128900320235e-05	0.00282817827327722	krt99
735	LL0000005802	216.577783949488	0.612679234141937	0.156870498672449	3.90563706577635	9.39774714118287e-05	0.00284500046900938	clic5b
736	LL0000018276	455.908879863229	-0.540488105000652	0.138390834738482	-3.90551950945319	9.40231719749052e-05	0.00284500046900938	loxl1
737	LL0000024318	19.1754217910992	1.83943413252488	0.471053485965509	3.90493688578618	9.42499795467669e-05	0.00284798851239143	scpp8
738	LL0000018978	1439.09992398535	0.375478044690079	0.096215848388198	3.90245527093576	9.5221838632611e-05	0.00287064506847561	mgst3b
739	LL0000028797	5463.35111987997	-0.995626644989235	0.255134258328339	-3.90236360852777	9.52579163909624e-05	0.00287064506847561	slc4a1a
740	LL0000019672	13905.1232317722	-0.28875637947565	0.0740097414182831	-3.90159962650966	9.55591175225794e-05	0.00287582513356179	mt-nd5
741	LL0000018723	218.235188069303	0.483019162529051	0.1238594948523	3.89973463968219	9.62981731661584e-05	0.00289357407951004	mbd4
742	LL0000000313	369.012722791732	0.465137290841654	0.119291747686169	3.89915731694477	9.6528045963712e-05	0.00289357407951004	adcy3a
743	LL0000022567	258.95420613219	0.611802886202302	0.156907564786161	3.89912931881957	9.65392071491208e-05	0.00289357407951004	prkab1a
744	LL0000004992	97.4249667975358	-0.84592328989242	0.217058889773088	-3.89720637923074	9.73086911441828e-05	0.0029117937616112	cbsa
745	LL0000039334	5677.74256063685	-0.646126703994409	0.165802884940509	-3.8969569451475	9.74089279963458e-05	0.0029117937616112	zmp:0000000760
746	LL0000012390	81.5459147248606	-1.0760485333838	0.276154174283076	-3.89654994778672	9.75726921022614e-05	0.0029127740568514	hspb7
747	LL0000000962	784.271735013687	-0.53627559723164	0.137718319838926	-3.89400333854538	9.86032913817798e-05	0.00293959410232008	anapc1
748	LL0000018444	346.305366568087	-0.442058905608916	0.113557484068851	-3.89282053255858	9.90854539575203e-05	0.00294955273716465	lta4h
749	LL0000038967	12.3152246515819	-2.47545973021801	0.635950698762325	-3.89253402038193	9.92025830665088e-05	0.00294955273716465	zgc:172076
750	LL0000005079	2806.51145008476	-0.318917037859297	0.0819812759588266	-3.89012044676478	0.000100194478107781	0.00297385817999113	ccdc47
751	LL0000009525	289.375845229254	-0.67526856794522	0.173595564083322	-3.88989529491149	0.00010028748358783	0.00297385817999113	eif4eb
752	LL0000012530	407.162824259315	-0.576628197616066	0.148274041635183	-3.8889355901879	0.000100684832149146	0.00298166533554862	igf2a
753	LL0000038704	61.9034317751145	-0.924234762884565	0.237782673599351	-3.88688859829141	0.000101537323268133	0.00300291232644053	zgc:153031
754	LL0000006176	154.135563072504	-0.647316494480186	0.166660768413327	-3.88403642106586	0.000102736507943737	0.00303157853478632	cpt2
755	LL0000009295	983.079975387452	-0.64046392594301	0.164900767914474	-3.88393537545676	0.000102779236296263	0.00303157853478632	dut
756	LL0000020377	118.670769798988	-1.08152435655367	0.279020739084398	-3.87614325767565	0.000106125216263606	0.00312612557576503	nkx2.4a
757	LL0000011273	1054.56169289127	-0.523378798884752	0.135147694712065	-3.87264318492314	0.000107661387969413	0.00316718157201025	gfpt2
758	LL0000001337	902.991728457864	-0.548115693774578	0.141571107909104	-3.87166351856551	0.000108095104323543	0.00317230973245155	arid3c
759	LL0000026908	71.8898191312745	0.922009049677867	0.238146455837653	3.87160517016643	0.000108120988183376	0.00317230973245155	si:dkey-182g1.10
760	LL0000012100	299.074042080088	-0.464678850710716	0.120208884257812	-3.8655949065638	0.000110818744481594	0.00324717902143695	hibch
761	LL0000029349	389.757285859269	0.879897228001249	0.227701065086352	3.86426487582552	0.000111424260340554	0.0032606257236499	sqlea
762	LL0000009777	413.431163934863	-0.482272169310333	0.124876967185316	-3.86197855521783	0.000112472441117762	0.00328697383765969	ergic1
763	LL0000031940	342.288465566429	-1.07079160635145	0.277320685068611	-3.86120352359048	0.000112829866076592	0.00329309215425645	vtna
764	LL0000007734	453.251623324326	-0.480565690281298	0.124568668904566	-3.8578375646726	0.0001143946284299	0.00333191861785457	cthrc1a
765	LL0000038480	162.435066546217	-0.610391468279446	0.15822685342402	-3.85769833040732	0.000114459794246443	0.00333191861785457	zgc:103586
766	LL0000020191	237.52093769168	0.634835123312872	0.16462241433246	3.85631036871323	0.00011511131894535	0.00334480754201649	nek6
767	LL0000001551	249.825980560951	0.706928861185168	0.183326710691447	3.85611490283587	0.000115203353290676	0.00334480754201649	atg9a
768	LL0000029315	542.409499175065	-0.773607976049093	0.200663993172279	-3.85524061302276	0.00011561585930923	0.00335240770669788	sprb
769	LL0000004934	111.719859661638	0.648329106386167	0.168220659991601	3.85403972626511	0.000116184730976537	0.00336042227615739	casp8
770	LL0000011245	488.683259301287	-0.585085001940599	0.151813640189072	-3.85396859736662	0.000116218508094585	0.00336042227615739	gdpd1
771	LL0000011559	2027.804736372	-0.327334109033572	0.0849401884988999	-3.85370123163562	0.000116345555424514	0.00336042227615739	gpd1b
772	LL0000038482	814.253957826296	0.56419110684858	0.146481123388754	3.85163011995234	0.000117334156395381	0.00338458059433628	zgc:103678
773	LL0000019352	248.32998505395	0.704224346965935	0.182916627096752	3.84997448369437	0.000118130130761319	0.00340312708307218	mknk2a
774	LL0000013265	1406.08833802293	-0.505471525930389	0.13132780026176	-3.84893011931132	0.000118634842159419	0.00341324565281434	kera
775	LL0000039183	221.540070210204	-0.524181728328877	0.13631608757702	-3.84534017698174	0.000120385309932496	0.00345913345335751	zgc:63863
776	LL0000019052	350.914700681092	-0.495563933652619	0.128923879536347	-3.84384906376406	0.000121119515865158	0.00347573939721435	mipep
777	LL0000009640	217.844781362152	-0.692661114292958	0.180255064476276	-3.84267213964534	0.000121701997892084	0.0034879541663917	endog
778	LL0000012892	602.248497766825	0.641960831561992	0.167085663494071	3.84210600800452	0.000121983126950054	0.00349151189622806	isca1
779	LL0000023698	338.43591432456	0.493603904793742	0.128569505816538	3.83919889602819	0.00012343640725446	0.00352856773436914	rin2
780	LL0000000200	2672.50222319193	0.366930460763077	0.0955860452715036	3.83874507749373	0.000123664741033357	0.00352897648723319	acsbg2
781	LL0000022814	170.985930312113	0.635442758975247	0.165542826440574	3.83853998773758	0.000123768060253682	0.00352897648723319	pter
782	LL0000009059	890.689019536708	-0.374836666157991	0.0976592066968085	-3.83821125356572	0.000123933838283118	0.00352917869835665	dnajc10
783	LL0000019535	952.048043136605	-0.455147609258093	0.118624874624965	-3.83686482870521	0.000124615016493894	0.00354403832074707	mrpl16
784	LL0000004514	125.102388673104	0.62255886190265	0.162445737278675	3.83241119362001	0.000126893412182289	0.00360422667552248	CABZ01080371.2
785	LL0000021600	507.423478747081	0.610867982387224	0.159484630014616	3.83026240416546	0.000128006680772282	0.00363120992394842	per1b
786	LL0000001500	81.6864873180448	1.06299037114304	0.277551580338197	3.82988405199417	0.000128203652257584	0.0036321646193741	aspn
787	LL0000020018	462.95216933908	0.491033698936959	0.128240778434568	3.82899811534984	0.000128665992144739	0.00364062552837021	nbr1b
788	LL0000008518	978.152885497719	-0.399173633685739	0.104285539154614	-3.82769880581358	0.000129346900140621	0.00365524149825592	cyb5b
789	LL0000018990	6.26722605516207	3.44425244017694	0.900015606524701	3.82688079540808	0.000129777321982366	0.00366275081330941	mhc1zaa
790	LL0000001446	30.0643581807056	1.24043318593156	0.324356162910418	3.8242935629811	0.000131147578333345	0.00369673275302103	asb1
791	LL0000012314	5227.68374032388	-0.530752364773838	0.138893176350246	-3.82129906393272	0.000132750551510578	0.00373718008303196	hrc
792	LL0000031549	285.88049190909	-0.666076396448395	0.174535727522264	-3.81627536037532	0.000135481305468484	0.00380923417650958	uckl1b
793	LL0000029505	98.0313986675932	-0.885452013884915	0.232166135076053	-3.81387239613934	0.000136806124556561	0.00384162652795191	star
794	LL0000008189	367.004393936108	-0.667329324730629	0.175001690364972	-3.81327359375153	0.000137138154871559	0.00384609402817587	CU693479.1
795	LL0000012380	8268.03985084379	0.389109838484129	0.102057485901558	3.81265357505918	0.000137482749288267	0.00385090219668899	hspa5
796	LL0000022354	236.15779683162	-0.625413194074804	0.164081555149991	-3.81159962497368	0.000138070386820568	0.00386249736212509	ppargc1a
797	LL0000002064	642.918900835882	0.686285050254997	0.180079044506198	3.81102116649324	0.00013839391538936	0.00386668426917007	btg3
798	LL0000001092	995.81798942793	0.465821384698116	0.122240230209387	3.81070441294329	0.00013857137630807	0.00386678470400437	antxr1c
799	LL0000001931	372.621413288242	-0.510750372043006	0.134087759849778	-3.80907528483744	0.00013948748529311	0.00388747076806862	blvra
800	LL0000038898	106.773109786652	-1.21136104612688	0.318224639708255	-3.8066224137686	0.000140877577504828	0.00392067514668665	zgc:165653
801	LL0000004735	76.1692461100167	1.07228365826762	0.281708992725277	3.80635224986697	0.000141031480096642	0.00392067514668665	cacna1ab
802	LL0000039625	912.294705675973	-0.5191420689335	0.136496267023472	-3.80334261334949	0.000142756703130172	0.00396368174483772	znf574
803	LL0000015767	231.702464295093	-0.621936129399042	0.163550179454143	-3.80272361347928	0.000143113989913309	0.00396507564997565	LOC103910009
804	LL0000027427	143.766751064021	0.920797580579113	0.242147052365068	3.8026379903683	0.000143163477829607	0.00396507564997565	si:dkey-264d12.4
805	LL0000029645	808.098693416215	-0.574734657560566	0.151178752233373	-3.80168938471826	0.000143712826448491	0.00397533987588861	suclg2
806	LL0000019022	1017.11938734703	0.880106752067002	0.231571060203612	3.80059041614767	0.000144351733949203	0.00398805287332954	mid1ip1a
807	LL0000026891	24.0632185015129	1.41120947078214	0.3713691380471	3.80001816576143	0.000144685481339917	0.00399231402605429	si:dkey-178j11.5
808	LL0000006976	147.620628193045	-0.651624091052299	0.171520151517648	-3.7991109807599	0.000145216058456875	0.00400198902116592	CR812832.1
809	LL0000004749	1512.78388603616	-0.706696076048047	0.186033971109099	-3.79874746442739	0.000145429178717098	0.00400290214686666	cacna1sa
810	LL0000030520	366.629013641116	0.822151123632423	0.216715296817293	3.79369216528152	0.000148423665307621	0.00408027480400679	tmem176l.3b
811	LL0000029711	1184.49093979588	0.559004982996907	0.147393038509643	3.79261455391148	0.000149069446377816	0.00409296850301558	svila
812	LL0000025871	184.280028946747	0.642949977435296	0.169835818839236	3.7857148264107	0.0001532673607173	0.00420304081671117	si:ch211-256e16.11
813	LL0000025127	37.0817494792193	1.2773634786414	0.33757917081564	3.78389305108815	0.000154394188957689	0.00422616733073757	si:ch211-149b19.2
814	LL0000012821	924.985128917791	-0.451778029940112	0.119399938653478	-3.78373753818466	0.000154490739203671	0.00422616733073757	ipo4
815	LL0000023630	85.3605044772358	0.997544839900595	0.263740594011419	3.78229541659941	0.000155388792015519	0.00424551195875326	rhbdd1
816	LL0000009938	2176.82694128316	0.937106631038473	0.248112902225773	3.77693631661986	0.000158769306193893	0.00433255137392904	fabp2
817	LL0000031271	292.624644858693	0.571957825839633	0.151471501672128	3.77600947719974	0.000159360929991397	0.00434336652329493	tsr3
818	LL0000005980	8347.28230427629	-0.680481318005455	0.180321566631355	-3.77371010421961	0.000160837645091244	0.00437824874764905	col11a2
819	LL0000025411	57.8642935599916	0.938979888465049	0.248918649470672	3.77223599140442	0.000161791120773943	0.0043988197139517	si:ch211-196h16.5
820	LL0000030459	159.619736622166	0.604390877205048	0.160267941842112	3.77112771436512	0.000162511468807407	0.00441300984893375	tmem120a
821	LL0000012917	165.288737234378	-0.788002585664098	0.208986088108027	-3.77059828622072	0.000162856645917692	0.00441699000635301	itga10
822	LL0000000057	471.018709018139	-0.684408357066199	0.181613520223917	-3.76848791996526	0.000164239431894376	0.0044483240603144	abcc9
823	LL0000004497	393.66837304747	0.570352627023793	0.151358401355023	3.7682257602998	0.000164411977409103	0.0044483240603144	CABZ01079427.1
824	LL0000012358	1493.0965514554	-0.346387873847539	0.0919585477451324	-3.76678277703526	0.000165364761980348	0.00446627558523722	hsdl2
825	LL0000039122	36.776372743561	1.31707235906136	0.349670197815573	3.76661313228653	0.00016547711700699	0.00446627558523722	zgc:194551
826	LL0000010383	2053.0923587846	-0.446451831226163	0.118572633404153	-3.76521814864682	0.000166403736172071	0.00448496042518072	fkbp9
827	LL0000009144	138.472661636128	-0.801859601388092	0.21297932379003	-3.76496453795967	0.000166572720827306	0.00448496042518072	dok7
828	LL0000008501	28.4993415825095	1.33683467904143	0.355108156098773	3.76458455285266	0.000166826212855758	0.00448635426107868	cxcr3.3
829	LL0000003983	51.0352603157399	1.37274996453663	0.364830817438904	3.76270287190449	0.000168086858959686	0.00450957060678801	CABZ01002768.1
830	LL0000012811	283.767291781695	0.501970985616289	0.133413652762224	3.76251586867893	0.000168212631516924	0.00450957060678801	intu
831	LL0000040149	10.7531891663234	2.25733524380675	0.599973867155462	3.76238927623467	0.000168297823904409	0.00450957060678801	si:ch1073-159d7.6
832	LL0000009528	147.383192521216	0.769279473217983	0.204626938745336	3.75942423776067	0.000170304839684423	0.00455785756267336	eif4ebp3
833	LL0000003938	2417.45107945224	-0.455275958427306	0.121121649012811	-3.75883223303171	0.000170708250806501	0.00456316285809686	c9
834	LL0000009912	29.8171811183063	1.2033455272483	0.320603821394858	3.75337237720024	0.000174471378065538	0.00465499913161374	f2r
835	LL0000039651	830.351002207131	-0.511556320771752	0.136297200122179	-3.75324159493508	0.000174562467435515	0.00465499913161374	znf710a
836	LL0000009226	1109.52411882976	-0.454046474956315	0.120996240556412	-3.75256679768181	0.00017503317240287	0.00466196138232315	drg1
837	LL0000032076	68.670059616644	-0.796258388334251	0.212214346944861	-3.75214211384653	0.000175330022420136	0.0046642819361529	wisp3
838	LL0000011698	184.015893216901	0.616264723051634	0.164423135956383	3.74804141440966	0.000178220831764697	0.00473552126457211	grb7
839	LL0000030193	17839.1037221779	-0.745061749723392	0.198806371932335	-3.74767540135474	0.000178481021646304	0.00473677556254631	tfa
840	LL0000000645	74.1186556869875	0.813058577128842	0.217056040376422	3.74584635248493	0.000179786609364053	0.00476573801222471	AL928657.1
841	LL0000019018	417.895287689201	0.518968506312593	0.13858206854466	3.74484600903	0.000180504454700945	0.00477907032446313	micu2
842	LL0000021713	3977.3937855434	0.468433423151428	0.125112606470077	3.74409451107921	0.000181045500510456	0.00478769551884963	phgdh
843	LL0000025628	603.381899185122	0.374301943898944	0.10000095839652	3.74298356636521	0.000181848126111046	0.00480320941176919	si:ch211-220f16.2
844	LL0000030318	1222.21995744639	-0.368051784589497	0.0983704757161405	-3.74148627329559	0.000182935170997379	0.00482619003912421	timm17a
845	LL0000007297	442.789673284313	0.589442997205865	0.157560006853928	3.74106988807338	0.000183238553389014	0.00482846614617497	creg2
846	LL0000028842	289.525367312246	-0.49025358393341	0.13106236066989	-3.7406131053005	0.000183571913870901	0.00483152587513473	slc6a22.1
847	LL0000020400	446.234807949946	0.447008563434735	0.119622313157881	3.73683263292827	0.000186352874107006	0.00489892189141821	nlrc3
848	LL0000009167	1653.41397771754	-0.427779757861657	0.114497566578307	-3.73614715705848	0.000186861340493426	0.00490648903491594	dpp3
849	LL0000008881	174.553751361047	0.593520691238074	0.158974385736083	3.73343597768883	0.000188885222794808	0.0049518418766782	dhrs1
850	LL0000013078	298.056238648433	-0.531872757526634	0.142472162021614	-3.73316969420277	0.000189085109435731	0.0049518418766782	kazald3
851	LL0000017404	14.4072858724468	1.8438853049816	0.493949689424839	3.73294152108618	0.000189256546545705	0.0049518418766782	LOC110438464
852	LL0000016109	31.1571320529101	1.14535892269832	0.306893688905557	3.73210321392694	0.000189887661020927	0.00495774994857393	LOC103911290
853	LL0000021436	300.430015830057	0.693417567906521	0.185800744012936	3.73204946831775	0.000189928190475944	0.00495774994857393	pcmtd1
854	LL0000022632	1840.15202730358	0.357957251503216	0.0960504134167985	3.72676429772256	0.000193953677883193	0.00505689307868957	prnprs3
855	LL0000030731	311.878110661171	0.684628627467294	0.183756023914695	3.72574793948045	0.000194736928969458	0.00507136920407581	tnfrsf21
856	LL0000009044	1276.85054098564	-0.463367918870464	0.124422212473764	-3.72415752507353	0.000195968540463954	0.00509747408177582	dnajb11
857	LL0000020527	117.41025114151	-0.708772412067163	0.190392443891854	-3.72269191769899	0.000197109978607097	0.00512117514511897	nphp4
858	LL0000023751	194.82229321439	-0.619767477447507	0.16651811445289	-3.72192226343547	0.000197711896238472	0.00513019139761277	rnd3b
859	LL0000007285	192.569544013897	-0.914503615502877	0.245724734633797	-3.72165877751688	0.000197918355177687	0.00513019139761277	creb3l3a
860	LL0000012966	172.966093431854	-0.774404923858722	0.20816914357286	-3.72007546636073	0.000199163258060489	0.00515645036002943	itpa
861	LL0000022468	1309.45103339645	-0.371872381811307	0.0999917597039446	-3.7190302772183	0.000199989081397638	0.00517162698706815	ppp2r3a
862	LL0000000041	756.973156186026	-0.400727692348296	0.107758832821851	-3.71874566431864	0.000200214516001154	0.00517162698706815	abcb7
863	LL0000022587	281.948927948554	-0.662699990893615	0.178278096420279	-3.71722608778222	0.00020142217934819	0.00518747047905285	prkcbb
864	LL0000011351	45.0639694527675	-0.981906692737136	0.264159691983712	-3.71709508503546	0.000201526611836062	0.00518747047905285	GJD4
865	LL0000005984	1122.54528160008	-0.48329565500476	0.13001976274216	-3.71709380798654	0.000201527630121478	0.00518747047905285	col14a1a
866	LL0000012139	101.417992894632	0.846550513856128	0.227837865766229	3.7155830573164	0.000202735654320364	0.00521253289258369	hist2h3c
867	LL0000022096	4117.11094027606	-0.39751590513167	0.107000001653713	-3.71510185970054	0.000203121855060859	0.00521643193597403	pleca
868	LL0000008784	5218.70839588251	-0.271486952412526	0.0730903308564692	-3.71440311230301	0.000203683888006657	0.00522483237516501	ddx3xa
869	LL0000027490	16.382263215438	1.7061304832343	0.459580190828955	3.712367324094	0.000205329700724594	0.00526098219368085	si:dkey-27n6.1
870	LL0000001058	125.984989083383	-0.734321927481435	0.19787248317451	-3.71108663367717	0.000206371454418607	0.00528158935128862	ankrd9
871	LL0000011107	771.907942812158	-0.422853124477072	0.114080968043355	-3.70660533241945	0.000210055895352444	0.00536970472717052	galnt1
872	LL0000023588	972.930448849695	0.40439493969231	0.109149310458148	3.70497017337889	0.000211415608806791	0.00539825848434331	rgl1
873	LL0000008812	193.638213266461	0.910389644143737	0.245804624041082	3.7037124411117	0.000212467093139449	0.00541888549474926	defbl1
874	LL0000018689	371.815215145696	0.515680734642924	0.139284590427953	3.70235309633672	0.000213609048318305	0.00544177002817766	marveld2a
875	LL0000001189	175.349653431905	0.800122502107384	0.216230959834722	3.70031425064645	0.00021533264715933	0.00547940282931751	apoda.1
876	LL0000027401	23.1102539353684	1.69798051400313	0.459085771884097	3.69861280395293	0.000216781003198287	0.0055099537270056	si:dkey-261i16.5
877	LL0000018578	128.785643660087	0.688550868336953	0.186203719251362	3.69783627902436	0.000217445055298809	0.00552052286512045	map1lc3a
878	LL0000022963	456.907779619499	0.436022936992393	0.117933701355601	3.69718691078533	0.00021800183413693	0.00552834753843253	pxk
879	LL0000024397	1761.45378039869	-0.388153023518676	0.105037973332427	-3.69535903258757	0.000219576281905874	0.00555701651674945	selenof
880	LL0000007424	82.3922925973343	-0.775426940769243	0.209841717844199	-3.69529447592958	0.000219632082653901	0.00555701651674945	csf1b
881	LL0000021468	550.062279120714	0.425966538499294	0.11539800404223	3.69128168233665	0.000223126866911293	0.00563902445466722	pcyt1ab
882	LL0000001810	93.7453933268277	-1.08553054233455	0.294229450055473	-3.68940139109084	0.000224782332247535	0.0056744143804599	bbox1
883	LL0000001672	5360.66302700888	-0.440121701132811	0.119328839372937	-3.68830957751381	0.000225748881817292	0.00569235275693489	atrx
884	LL0000009402	1123.68760136463	-0.465226229916237	0.12615291477097	-3.68779612235558	0.000226204775601325	0.00569693391934722	eef1e1
885	LL0000023336	98.7314972295981	-0.997741600636317	0.270571913629223	-3.68752834414131	0.000226442877010024	0.00569693391934722	rc3h2
886	LL0000009613	832.213482047727	-0.441912890472215	0.119882215582695	-3.68622558670833	0.000227604614892099	0.00571969111322067	emilin1a
887	LL0000008590	48.1902676008134	1.10858552243994	0.300799196368194	3.68546703523427	0.000228283629997246	0.00573027983198506	cyp2p6
888	LL0000001068	830.986158516743	-0.386227435906953	0.104829549672124	-3.68433745174866	0.000229298297820296	0.00574926059021803	ano10a
889	LL0000018551	133.696737530268	0.631589351376108	0.171454474357725	3.68371460553635	0.000229859589039292	0.00575684376152462	malt1
890	LL0000005717	395.872128727263	0.4633156169366	0.125838816442755	3.68181797980726	0.000231576726094709	0.00579332552119948	cited2
891	LL0000019048	801.256040226048	-0.308944247153616	0.0839281210465536	-3.68105759191546	0.000232268528816043	0.00580410346165033	mios
892	LL0000025734	311.966195591092	-0.450739422051579	0.122459640359712	-3.68071815928562	0.000232577971132492	0.0058053132188402	si:ch211-235e9.6
893	LL0000007298	309.955121666912	0.688898950472744	0.187191039436201	3.68019191809411	0.000233058481628369	0.00581078546122749	creld1a
894	LL0000009891	381.765647073932	0.510151729439165	0.138696542141584	3.67818635967431	0.000234898309838361	0.00584516425973393	ext1c
895	LL0000025319	257.049281536721	0.606511292589845	0.164897265915895	3.67811612412781	0.000234962987778873	0.00584516425973393	si:ch211-180f4.1
896	LL0000006005	29451.588787493	-0.734032540913266	0.199796635087906	-3.67389841470707	0.00023887773463788	0.00593591152887872	col2a1a
897	LL0000030761	99.9468153644714	-0.971624966159334	0.264520313332466	-3.67315823090733	0.000239571031011772	0.0059464952340422	tnni1b
898	LL0000000087	1289.99064273231	-0.344276827836438	0.0937551983946338	-3.67208254829039	0.000240581939801338	0.005964930146245	abhd16a
899	LL0000030271	498.890218577338	-0.471543864681909	0.128641184760135	-3.66557464128734	0.000246783818025568	0.00611188431279358	them6
900	LL0000032314	8.81714576342774	-2.55773791080448	0.698390105531209	-3.66233411749013	0.000249927590481906	0.00618285830068698	mgarp
901	LL0000021775	315.341669408845	-0.476537356231476	0.130154828433728	-3.66131139325437	0.000250927551890287	0.00620069861559998	pigm
902	LL0000020124	635.10947015532	-0.540358678443532	0.147627056703391	-3.66029568366461	0.00025192436762811	0.00621842168262949	ndufab1a
903	LL0000004511	84.9680387064585	0.922798447527596	0.252148494679713	3.65974204486036	0.000252469270486613	0.00622496294414885	CABZ01080074.1
904	LL0000030228	10974.1426219594	-0.360191269522591	0.0984470156651376	-3.65873223366935	0.000253465995467088	0.00623573787725126	tgfbi
905	LL0000000216	15900.9703198259	-0.811386364335759	0.221767144323986	-3.65873117412912	0.000253467043212012	0.00623573787725126	acta1a
906	LL0000012012	10.1911151377135	-2.55077108530661	0.697362303376982	-3.65774156841356	0.000254447407626687	0.00625293960841714	he1.3
907	LL0000031141	153.109411753661	-0.639013260323556	0.174760750113133	-3.65650330471736	0.000255679116597542	0.0062762732374496	trip4
908	LL0000038806	405.462217901156	-0.584844769834492	0.159962318096483	-3.65614087613895	0.000256040683035696	0.00627821917388521	zgc:158482
909	LL0000022097	3078.69362470843	-0.518604068538354	0.14191682038372	-3.65428190355542	0.000257902782349458	0.00631691396415413	plecb
910	LL0000038249	628.301387608905	-0.518293964936184	0.141853501663881	-3.65372697083129	0.000258461104853647	0.00632362483162278	yif1b
911	LL0000022461	4966.42528044838	-0.34675298057643	0.094928378616958	-3.65278524323691	0.00025941117929951	0.00633947379364296	ppp2r1bb
912	LL0000018607	418.930569097826	0.523692778668203	0.143378468826307	3.65252037460814	0.000259678984982407	0.00633947379364296	map3k5
913	LL0000025750	47.4890028531374	1.32813190119588	0.363661030139783	3.65211499479439	0.000260089361968372	0.0063425300550182	si:ch211-236p5.2
914	LL0000001024	37.204354375048	-1.66710432832682	0.456735606360763	-3.65004239894978	0.000262197025832607	0.00638692426562669	ankrd1a
915	LL0000001652	218.707343920823	-0.609659362398392	0.167076315373522	-3.64898735667839	0.000263276059523299	0.00640033946096506	mt-atp8
916	LL0000020440	12600.6038832102	-0.378540828915044	0.103739908074556	-3.64894124104095	0.000263323318650316	0.00640033946096506	nnt
917	LL0000040180	140.914294788498	-0.581643973491233	0.159459947473589	-3.64758663668549	0.000264715065113495	0.0064271430656377	gga3b
918	LL0000030140	1081.12315638106	-0.380657179447128	0.104383084958003	-3.64673241455051	0.000265596251590673	0.00643501323929238	tefb
919	LL0000021745	174.563979588978	-0.681913828448764	0.186994182571465	-3.64671145952977	0.000265617902593094	0.00643501323929238	pi15a
920	LL0000030041	858.624161195548	-0.462512600880931	0.126884922578045	-3.64513443743834	0.00026725205856092	0.00646755797866687	tbrg4
921	LL0000010581	379.026327007287	-0.574931183122348	0.157799339188128	-3.64343213400226	0.000269026609452701	0.00649688449148825	foxd2
922	LL0000028362	22.8032313828058	1.34001218443092	0.367790508349555	3.64341154545878	0.00026904813923834	0.00649688449148825	si:rp71-80o10.4
923	LL0000004403	48.7657023824763	0.857954250421172	0.23556966669547	3.64204043099608	0.000270485577379222	0.00652451110728188	CABZ01072950.1
924	LL0000018991	272.487369862078	0.453503029624399	0.124639105720124	3.63852923209138	0.000274199508585441	0.00660693073774671	mhc1zba
925	LL0000029919	14686.975499647	-0.384914633425345	0.105964608514445	-3.6324829471047	0.000280707131873916	0.00675641408319901	taf15
926	LL0000029468	458.665071250639	0.772336606758195	0.212670223143171	3.63161610188491	0.000281651893710373	0.0067718249903986	st3gal8
927	LL0000008793	20664.8547807438	-0.387066735495776	0.106600129133156	-3.63101563425204	0.000282308080430212	0.00678027182372345	ddx5
928	LL0000003869	3962.58154362428	-0.37039096116264	0.1020188450743	-3.63061315674457	0.000282748706514574	0.0067835288380627	bzw1a
929	LL0000012673	19.640312134642	1.45368197169686	0.400460091397863	3.63002956579911	0.000283388757480639	0.00679155815341531	il21r.1
930	LL0000028740	2646.75834129686	0.706930585416387	0.19477782532482	3.62942025991654	0.000284058459626427	0.00680028002378014	slc38a5b
931	LL0000030616	248.280989070397	-0.446698228075483	0.123101710989603	-3.62869227799126	0.00028486054552969	0.00680941488102213	tmem41b
932	LL0000001227	180.098947749099	-0.728177261950342	0.200681703652595	-3.62851843838693	0.000285052394524802	0.00680941488102213	arap1a
933	LL0000008916	4175.79556355694	-0.398957842332884	0.10999615539393	-3.62701624346863	0.000286715263563726	0.00683604309462395	dhx9
934	LL0000027256	90.9860325977789	0.924009008656507	0.254761552316064	3.62695626658043	0.000286781843852704	0.00683604309462395	si:dkey-238d18.4
935	LL0000009673	448.009829442133	-0.643887978058257	0.177552337167074	-3.62646861388464	0.000287323724596975	0.00684162701824059	entpd5b
936	LL0000020378	188.78667083069	-0.960636184646797	0.264960727936586	-3.62557950428303	0.000288314174811861	0.00685786871424148	nkx2.4b
937	LL0000012189	216.487880342131	0.487907865998965	0.134598978390745	3.62490021716623	0.000289073041428652	0.00686857312112522	hmox2a
938	LL0000010570	285.933326106708	0.635911560079189	0.175523617961236	3.62294013458422	0.000291273253504949	0.00690954172862846	fosl2
939	LL0000005660	124.310639657534	1.99385231467724	0.550360548236538	3.62281112093868	0.000291418621468233	0.00690954172862846	chrng
940	LL0000020138	935.516827729394	-0.333613979171726	0.0920986249877229	-3.62235569984023	0.000291932317252345	0.00691435009125894	ndufb3
941	LL0000012661	363.10112655666	-0.485244787248764	0.13399676300374	-3.6213172346202	0.000293106836186876	0.00693478301786821	il17rc
942	LL0000011829	593.237827989806	0.366712260088982	0.101386821357977	3.6169618021083	0.000298081272107287	0.00704498139390655	gtf2a1l
943	LL0000019839	97230.3480699878	-0.807201011202216	0.223217243349601	-3.61621261462308	0.000298944865421829	0.00704626174655755	myhz2
944	LL0000001781	389.689361792589	-0.524149029322813	0.144945968286964	-3.61616839376381	0.000298995912262352	0.00704626174655755	baiap2a
945	LL0000003954	176.27243378448	-0.502252824251328	0.13889387833231	-3.61609043020358	0.000299085930249565	0.00704626174655755	ca8
946	LL0000007345	302.481881300955	0.465902187979223	0.128880232830931	3.6150011351268	0.000300346305681446	0.00706310836343788	crtc2
947	LL0000011686	31.0005364421079	-1.14672775404385	0.317220464879505	-3.61492362883786	0.000300436174092277	0.00706310836343788	gramd4a
948	LL0000013470	569.127348956699	-0.591406155536744	0.163712695411739	-3.61246361529479	0.000303301674579812	0.00712294534599264	krt94
949	LL0000021168	12.4124275240784	1.80830603158634	0.500935248654375	3.60985983007556	0.000306362513617732	0.00718723871609531	p2rx4b
950	LL0000021805	759.710882463351	-0.678770858892867	0.18818999859343	-3.60683811024038	0.000309950903156206	0.00726375983792836	pik3r3a
951	LL0000009991	630.712576311138	0.493604346488095	0.136874410197272	3.60625734040921	0.000310645079041997	0.00727236479778317	fam13a
952	LL0000019361	36.4603582133828	-1.19316561928981	0.331162328092193	-3.60296301262154	0.000314610310483756	0.00735744827040877	mkxb
953	LL0000006816	158.218994223678	0.742746161672562	0.206177608827524	3.60245792885251	0.000315222429650514	0.00736401978511284	CR751602.1
954	LL0000022653	769.65125494288	0.427249633710641	0.118624053880542	3.60171162368885	0.000316128930003545	0.00737744743261159	proza
955	LL0000022757	2394.36927823615	-0.38875210480501	0.107949624444887	-3.60123628779725	0.000316707568779086	0.00738320369983949	psmc2
956	LL0000031134	129.20182095498	0.561762906690757	0.156007965852934	3.60086040234844	0.000317165845797314	0.00738614493249453	triobpa
957	LL0000008293	22.4347524471985	1.34730575179389	0.374683443772994	3.59585077532856	0.000323333116643038	0.00752189175119368	CU896691.3
958	LL0000007765	56.2285927316377	2.78760060408778	0.775369734244861	3.5951888253707	0.000324156377235214	0.0075331638763962	ctsll
959	LL0000013704	1255.88947503791	-0.376009022991345	0.104616672161423	-3.594159661389	0.00032544023548123	0.00755510525793587	lipf
960	LL0000013550	17.9250201978501	-1.45807703456863	0.405837941959455	-3.59275682191956	0.000327197911005004	0.00757040335129184	layna
961	LL0000029350	598.165475128647	0.63227086384078	0.175989689619737	3.59265855407176	0.000327321367219747	0.00757040335129184	sqor
962	LL0000022520	152.225635484434	-0.55151403866217	0.15351528264709	-3.5925676528898	0.000327435607331718	0.00757040335129184	PRDM15
963	LL0000000134	1805.63888209918	-0.295221573462949	0.0821799439099802	-3.59237983645175	0.000327671763952725	0.00757040335129184	acadm
964	LL0000016001	36.0381184589351	1.06727208548072	0.297101837590055	3.5922769584258	0.00032780118827761	0.00757040335129184	LOC103910844
965	LL0000011855	6854.41377392967	0.465330954658813	0.129568990035267	3.59137594984847	0.000328936736090421	0.00758874793635993	gtpbp4
966	LL0000014751	18.3054482670041	1.93089080580653	0.537900886257746	3.58967768065975	0.000331087092409077	0.00763044241987344	LOC101883592
967	LL0000012311	383.506782773877	0.439190746517459	0.122376849562319	3.58883847793292	0.000332154544432889	0.00764711911820646	hrasa
968	LL0000019943	1096.75878468406	-0.597929388269071	0.166684815020907	-3.58718572051134	0.000334266247839193	0.00768777802682901	naalad2
969	LL0000008029	168.236501482556	-0.532351821970745	0.148495325214244	-3.58497360911992	0.000337112292247982	0.00774522456569743	CU469568.1
970	LL0000024073	830.759438863189	0.427182423302852	0.119252591902338	3.58216468496294	0.000340758856601625	0.00782092566648105	rtf2
971	LL0000005367	33.8298104164099	-1.16377136804027	0.325053639632351	-3.58024407712077	0.000343273409603277	0.00787051611296586	cdk5r2b
972	LL0000029435	31.1576035180218	-1.40821666173082	0.393551681640433	-3.57822549724849	0.000345934934775018	0.00792337069968732	sst1.1
973	LL0000031682	21.1518232451246	-1.82625011534435	0.510436988573779	-3.57781696120243	0.00034647593851964	0.00792759760563456	urp2
974	LL0000023170	116.491442162937	0.809574143195554	0.226315169062149	3.5771978809482	0.00034729726390295	0.00793669723155898	ranbp3a
975	LL0000024353	1259.34353300697	-0.380335395293679	0.106331888976496	-3.57687048499393	0.000347732351556698	0.00793669723155898	sdhdb
976	LL0000011777	81.5202624507628	-0.786224128342269	0.219817616734192	-3.57671118458621	0.000347944235646133	0.00793669723155898	grp
977	LL0000032125	131.428648762312	0.592881052500253	0.165819648704497	3.57545717369605	0.000349616406671126	0.00796019734626879	wu:fb05h10
978	LL0000023615	355.003543182087	0.628194330165584	0.175698943205675	3.57540187040405	0.000349690324069452	0.00796019734626879	rgs4
979	LL0000009031	44.5240473577901	-0.910340399335982	0.254730766023476	-3.57373557009633	0.000351924338824113	0.00800286022029476	dnah6
980	LL0000012099	1253.87090716548	-0.345901492399983	0.0968106060407561	-3.57297104672976	0.000352953799027006	0.00801807200241126	hibadhb
981	LL0000001596	1071.6762218691	-0.465919901642426	0.130474269894393	-3.57097151813568	0.000355659572771709	0.00807129479432939	atp2a3
982	LL0000030243	3046.83426101753	0.516299279210657	0.14460339183814	3.57045068340148	0.000356367547188931	0.00807280693553844	tgm2b
983	LL0000024192	510.736909128687	0.361664047098772	0.101295432760169	3.57038848883801	0.000356452176740052	0.00807280693553844	samm50l
984	LL0000031450	630.320774151751	0.417644160279831	0.117022490236043	3.56892217416849	0.000358452877723413	0.00810985961400683	ubald2
985	LL0000004629	8.16944631886291	2.79008809928559	0.781885331227449	3.56841084984361	0.000359153015957467	0.00811744214928259	CABZ01089980.1
986	LL0000018708	359.923089880734	-0.802416891648301	0.224932580161091	-3.56736623513423	0.000360587346546824	0.00814158638294556	matn3b
987	LL0000009475	578.394782922197	0.386939720408349	0.108490796169452	3.56656724874605	0.000361688025257994	0.0081538971711258	ei24
988	LL0000012479	73.0047356206418	0.780268816596017	0.218786820258526	3.56634287053501	0.000361997691839421	0.0081538971711258	iffo1a
989	LL0000013362	859.551889750642	0.424396344068297	0.119006105438673	3.56617286570224	0.000362232482242459	0.0081538971711258	klf2b
990	LL0000027764	452.176497710829	0.44558359348989	0.125093766257544	3.56199678705426	0.000368044889348438	0.00827635828019137	si:dkey-57k2.7
991	LL0000029935	198.359421925251	1.00379380893849	0.282019006955869	3.55931261432876	0.000371826723261504	0.00835253768429012	tagln
992	LL0000031405	1432.40147688721	-0.382686553587205	0.107524596459425	-3.55906058881715	0.000372183671094043	0.00835253768429012	txndc12
993	LL0000028855	87.6811202628758	0.747159464509845	0.209974510730517	3.55833411355703	0.000373214383185287	0.0083611780189157	slc7a10a
994	LL0000000068	364.85056332383	-0.444655448593469	0.124967887149667	-3.55815768943049	0.00037346509343776	0.0083611780189157	abcf3
995	LL0000028058	74.0470610348349	-0.721386692104821	0.202750905445501	-3.55799492248742	0.000373696535557653	0.0083611780189157	si:dkey-98f17.5
996	LL0000018652	352.985977382031	-0.688275719875756	0.193471190826747	-3.55751012300382	0.000374386677923436	0.00836820072062032	mapkapk3
997	LL0000030812	1711.70785374193	-0.371130177644492	0.104369314342118	-3.55593193252132	0.000376641591906413	0.00840777776713499	tomm40
998	LL0000014606	15.4116699691595	1.65883695858047	0.46652466712057	3.55573258069923	0.000376927326572988	0.00840777776713499	LOC101882787
999	LL0000022741	3517.4511356591	-0.363790339603573	0.102318243774269	-3.55547873169279	0.000377291466348953	0.00840777776713499	psmb1
1000	LL0000001488	74.5782885706605	0.740897826571998	0.208418454006397	3.55485712675547	0.000378184531336985	0.00841924322015469	asmt2
1001	LL0000013230	349.108576948316	0.498711564874342	0.140319700010011	3.55410940045311	0.000379261413831562	0.00843477384361394	kctd9b
1002	LL0000004672	1058.05041685259	-0.350100399407685	0.0985489923081088	-3.55255179386424	0.0003815139039881	0.00847639283186349	CABZ01102240.1
1003	LL0000038994	67.5110601721652	0.730199762090519	0.205825319686437	3.54766732879578	0.000388658785920761	0.00862651836215342	zgc:173486
1004	LL0000009071	808.499204675926	-0.487492984705609	0.137441425040455	-3.54691450966925	0.000389771049815613	0.0086425804066792	dnajc21
1005	LL0000005507	164.160588554623	0.521784820140815	0.147358827427683	3.54091322012509	0.000398744703375545	0.00883275119827901	cfap410
1006	LL0000004994	268.858743652752	-0.433693451837705	0.122513331992845	-3.53996944481954	0.000400173360279821	0.00885557764440121	cbwd
1007	LL0000024461	1542.13883732714	-0.41696784262843	0.117799483402283	-3.5396406723151	0.000400672167698945	0.00885780219644586	sephs1
1008	LL0000029944	173.069277706267	-0.565957905220414	0.15994708715652	-3.53840707750172	0.000402548937640237	0.00889045518681119	tanc1b
1009	LL0000012645	16.7114148624361	1.64906641292836	0.466414379150104	3.53562515789773	0.000406811486580085	0.00897318702608234	il12rb2
1010	LL0000000452	215.451664804217	-0.581465575669833	0.164467825768367	-3.53543662995069	0.000407101875418934	0.00897318702608234	agap3
1011	LL0000030109	2726.925635777	0.491538685060527	0.139103616872322	3.53361541642509	0.000409917070223598	0.00902629271462655	tdh
1012	LL0000009126	1580.8095080523	-0.386235547660315	0.10933217942829	-3.53267948814321	0.000411370872608163	0.00904934540732496	dock1
1013	LL0000023144	208.034055797924	0.642103975433334	0.18178095135034	3.53229516439173	0.000411969246587545	0.00905355340326779	raf1a
1014	LL0000019946	105.115722211766	1.02701403902859	0.290884259966137	3.53066212365066	0.000414520891606615	0.0091006363566941	nab2
1015	LL0000028241	43.4454768720396	0.991395357534948	0.280956750908249	3.52864045562196	0.000417700219092214	0.00916139336549393	si:dkeyp-72e1.9
1016	LL0000031164	206.058974540101	-0.501096607527874	0.142028296319805	-3.5281462955773	0.000418480804045016	0.00916703295745388	trmu
1017	LL0000004197	1313.76549445733	-0.373836053786011	0.105963921058022	-3.52795602553543	0.000418781721437641	0.00916703295745388	CABZ01055347.1
1018	LL0000024909	19.1396811918012	2.53281875490775	0.718073723894789	3.52724054734922	0.00041991507973211	0.00918280371016925	si:ch211-106n13.3
1019	LL0000022300	15.3795836724598	-1.64116723452449	0.465469047199138	-3.52583537917261	0.000422149287856087	0.00922259347929212	pomcb
1020	LL0000021437	26.7093285006996	1.24482606338066	0.353148380764578	3.5249377632302	0.00042358229636776	0.00924481871562216	pcmtd2
1021	LL0000001828	195.225409257842	0.609902269204225	0.173077175856561	3.52387463098938	0.000425285420753368	0.00927288995838716	bcat1
1022	LL0000002007	546.401193369647	0.362541859217262	0.102892182957277	3.52351217359046	0.000425867533027106	0.00927648769297047	brdt
1023	LL0000006102	29501.9077396695	-0.353070705616429	0.100325912061263	-3.51923743689297	0.000432789187702552	0.00941803476957413	COX3
1024	LL0000025108	9.02563406677676	2.10179171596631	0.59730525881938	3.51878990672317	0.000433519870447515	0.0094247135080672	si:ch211-145h19.5
1025	LL0000039315	281.648755019143	-0.452986678954928	0.128801417344628	-3.51693861988252	0.000436554720599822	0.00948142283802738	zmiz1b
1026	LL0000038615	173.945053815139	0.768835077185615	0.218667407731402	3.51600215670918	0.00043809742543794	0.00950564560169734	zgc:113423
1027	LL0000012092	760.351830167877	0.74511970305474	0.211980001269506	3.51504716762132	0.000439675889352133	0.00953059627601504	hhla2a.1
1028	LL0000017261	270.57722441371	0.449530748018944	0.127954539037862	3.51320673263437	0.000442732856715753	0.00958751580658067	LOC110438243
1029	LL0000010201	294.398354665736	0.4225352779879	0.120299160426827	3.5123709632613	0.000444127611946072	0.00960836390046756	fbxo21
1030	LL0000004456	12.705830294342	1.76576295316909	0.502773055111921	3.5120477026678	0.000444668177311767	0.00961070968261778	CABZ01077121.1
1031	LL0000013353	120.490182296455	2.21592910935116	0.631070585112439	3.51138075775842	0.000445785402262292	0.00962550227797416	klf10
1032	LL0000040168	2110.65483528224	-0.412025765783922	0.117355211888302	-3.51092856596848	0.000446544375788493	0.00963253823233374	si:ch211-200p22.4
1033	LL0000021627	886.573643150381	-0.367921250126354	0.104836690641811	-3.50947028062349	0.000449000233953398	0.00967171859497181	pfdn2
1034	LL0000038766	428.090623148829	-0.644417068822379	0.183629451219369	-3.50933395783306	0.000449230454523646	0.00967171859497181	zgc:154046
1035	LL0000009447	241.265881409158	-0.749292366234126	0.213585283134292	-3.50816477258411	0.000451209492100995	0.00970047362798351	egf
1036	LL0000030046	221.47294135163	-0.601836719753624	0.171569007519186	-3.50784053866094	0.000451759750453816	0.00970047362798351	tbx18
1037	LL0000009803	151.040075550901	0.683338505630229	0.194806938967004	3.5077729225342	0.000451874580871894	0.00970047362798351	esm1
1038	LL0000028560	141.000806054028	0.61165728898015	0.174385915632757	3.507492487342	0.000452351126283716	0.00970133948751189	slc22a2
1039	LL0000013579	6350.36548409743	-0.560021453662409	0.159691256565628	-3.50690116482525	0.000453357502129167	0.00970497959368399	ldha
1040	LL0000023758	204.309656255268	0.58871787644464	0.167875114301504	3.50687997380781	0.000453393606017881	0.00970497959368399	rnf11a
1041	LL0000024618	6.32053810797872	3.11070041541529	0.887413086314166	3.50535783547598	0.000455993956594971	0.00975125537949245	sh2d3cb
1042	LL0000001698	80.1094568494838	-0.727611545864109	0.20766651410646	-3.50374998586002	0.000458755842455388	0.00980089331047823	avpr1aa
1043	LL0000011915	163.329896054042	0.845434227094062	0.241378143295035	3.50253016098766	0.000460861603070834	0.0098364319119917	HACD4
1044	LL0000020112	404.101660590239	-0.37738912656913	0.107804379394017	-3.50068456115127	0.000464064779041004	0.00989007690741179	ndufa2
1045	LL0000024153	217.805495731099	-0.519022854419915	0.14826810027657	-3.50056993683578	0.000464264401588935	0.00989007690741179	s100w
1046	LL0000010691	148.563235741071	1.24455048188835	0.355614313523735	3.49971987785381	0.000465747313315055	0.0099034959237102	FP074902.2
1047	LL0000024436	504.687546724905	0.641877471855022	0.183409370643694	3.49969835021127	0.000465784925188888	0.0099034959237102	sema4bb
1048	LL0000026027	51.4098649131591	1.02065247837929	0.291756114331475	3.49830707307709	0.000468221703912735	0.00994579818053413	si:ch211-287a12.9
1049	LL0000030971	116.741893643341	0.672308136309591	0.192202704356619	3.4979119495747	0.000468915915852878	0.00995104004634351	traf2a
1050	LL0000020476	577.441960130426	-0.585175954554929	0.167387839340429	-3.49592871776554	0.000472414882206698	0.0100157359201878	nos1
1051	LL0000012188	1251.650582702	-0.612745158479193	0.175425345111246	-3.49291123292714	0.00047778530343766	0.010119947760432	hmox1a
1052	LL0000028451	370.944571925046	-0.522984627779109	0.149831911241544	-3.49047558324211	0.000482161669862852	0.0102029262966221	ska3
1053	LL0000012399	218.12203633393	0.615494339682253	0.176427631102174	3.48865047859655	0.000485465484427777	0.0102630725985492	htatip2
1054	LL0000038629	1013.8150114754	-0.37036442923006	0.106179034576728	-3.48811260816676	0.000486443160948295	0.010273975213191	zgc:113921
1055	LL0000030300	82.2501323484998	-0.747884922487439	0.214437692519189	-3.48765608182673	0.000487274420281304	0.0102817676537535	thyn1
1056	LL0000025770	97.0750915221726	0.786826951458834	0.225645902865584	3.48699861804069	0.000488473881545935	0.0102973072280394	si:ch211-239j9.1
1057	LL0000036417	26.4949849009305	1.29738567059001	0.372097579411062	3.48668129645843	0.000489053780136363	0.0102997690059022	XLOC_032543
1058	LL0000013856	205.794881726694	-0.654314501574996	0.187715929015107	-3.48566317737658	0.000490918708912986	0.0103180238206036	LO018422.1
1059	LL0000000281	218.892716218826	-0.575850549470931	0.165212237138048	-3.48551995570256	0.00049118158512628	0.0103180238206036	adamts14
1060	LL0000031676	968.604421755565	0.470527672865247	0.134997732015194	3.48544872451848	0.000491312375270648	0.0103180238206036	uri1
1061	LL0000018656	6332.79798180854	-0.343392683041794	0.0985452976814266	-3.48461764407978	0.000492840753829369	0.010340356948269	mapre1b
1062	LL0000028237	99.2131837492988	-0.953693298030179	0.274059379270769	-3.47987834084648	0.000501641521263417	0.0105150871186601	si:dkeyp-71f10.5
1063	LL0000030844	1429.41751595515	0.413669601324419	0.118936298673778	3.47807697008499	0.000505024885575947	0.0105760390350368	tp53
1064	LL0000026320	168.759609606715	0.606099805840449	0.174293216583484	3.477472145625	0.000506165639232247	0.0105899565536455	si:ch73-21k16.5
1065	LL0000010112	587.071014497461	0.422006899708819	0.121446355011903	3.47484203760135	0.000511154252541194	0.010684276857628	FAM83G
1066	LL0000021979	1630.76238920228	0.314964315940671	0.0906626632782136	3.47402452732003	0.000512714164086256	0.0107068197270219	pip4k2ca
1067	LL0000031613	11.2856736730906	1.90530014074653	0.548654813607103	3.47267552109902	0.000515297942318327	0.0107443233823719	umodl1
1068	LL0000012541	503.534687598557	-0.447522490662699	0.128878073670949	-3.47244863238189	0.000515733697216889	0.0107443233823719	igfbp2a
1069	LL0000001528	895.525752363037	0.371850477489874	0.107089577175368	3.47233117636592	0.000515959414225414	0.0107443233823719	atf6
1070	LL0000012339	1480.86316355039	-0.58659340089483	0.168976931068464	-3.47144072972399	0.000517673596499492	0.0107665806488582	hsc70
1071	LL0000031395	21.9239415467528	1.3496682319443	0.388810706193678	3.47127332258179	0.000517996461073664	0.0107665806488582	twsg1b
1072	LL0000023160	562.422057089499	-0.512103810952427	0.147550471579985	-3.47070263801104	0.000519098505097664	0.0107723553846363	ralgps2
1073	LL0000014090	195.597457751516	0.757666534500776	0.218308202568008	3.47062788107903	0.000519243029331388	0.0107723553846363	LOC100330797
1074	LL0000023394	198.154995377892	-0.612029558806204	0.176369082407061	-3.47016353690403	0.000520141565419974	0.0107809398088912	relt
1075	LL0000007743	1218.74356103161	-0.460097917878607	0.13262523578634	-3.46915815192086	0.00052209201858834	0.0108112909622018	ctnnbl1
1076	LL0000021148	732.63406025696	-0.553796567806813	0.159667971803694	-3.46842614427198	0.000523516403918666	0.0108132608503885	oxct1b
1077	LL0000021458	1136.65604666574	-0.366453611518338	0.105656057535558	-3.4683634811474	0.000523638505800055	0.0108132608503885	pcsk5b
1078	LL0000020863	369.33817785819	-0.618865321003379	0.178439038041517	-3.46821708856886	0.000523923861677289	0.0108132608503885	olfm2b
1079	LL0000020644	7676.95917642118	0.447638515559114	0.129079402996382	3.46793140631167	0.0005244811455051	0.0108132608503885	nsa2
1080	LL0000020398	421.297365327572	0.760056359398477	0.219171505426467	3.46786119810397	0.000524618186041778	0.0108132608503885	nln
1081	LL0000004681	35.4087725044033	-1.02149599602907	0.29466383468009	-3.46664868845571	0.000526990174183332	0.010848788909001	CABZ01109058.1
1082	LL0000022242	303.121019395847	-0.3951615010531	0.113994974360231	-3.46648177492779	0.00052731748249236	0.010848788909001	pofut2
1083	LL0000004850	56.500344154166	-1.00587201111706	0.290238224426197	-3.46567724876925	0.000528897773219047	0.0108712444328943	camkmt
1084	LL0000013155	35.530080086802	1.44921058963786	0.418356961438898	3.46405276645438	0.000532102124192588	0.0109270094571036	kcnj1a.5
1086	LL0000011195	25.9595384012149	-1.13777676787519	0.328540518250941	-3.46312465181587	0.000533940975205458	0.010954656170267	gbp4
1087	LL0000009639	1181.03338580665	0.346794530879016	0.100152432530332	3.46266707774657	0.000534849733275142	0.0109631871594831	enc3
1088	LL0000037632	515.435753474913	0.679786007135129	0.196354179791463	3.46203991102757	0.000536097649789544	0.0109721445555422	XLOC_042222
1089	LL0000012467	1505.81162621104	-0.370580797632273	0.107046728540154	-3.46186009312061	0.000536455945890976	0.0109721445555422	idh3a
1090	LL0000038492	476.55079367312	0.699386211000781	0.202035232912949	3.46170418355756	0.000536766784012137	0.0109721445555422	zgc:109949
1091	LL0000017349	213.501687016998	-1.05003157526283	0.30352332989791	-3.45947567067089	0.00054122816952877	0.011053181350156	LOC110438378
1092	LL0000034749	18.5478492544903	2.26724855922398	0.655574576167801	3.45841440721712	0.000543364894320485	0.0110866378437501	XLOC_019672
1093	LL0000021308	797.320010892316	-0.528394707294967	0.152818096836264	-3.45767103657307	0.000544866258180114	0.0111070811933325	parvb
1094	LL0000000823	32.9566199185127	1.12753704297115	0.326234103389224	3.45622064418541	0.000547806705579724	0.0111567959085101	AL954191.1
1095	LL0000019472	1346.51353901414	-0.338563297390062	0.0979879833770154	-3.45515119019663	0.000549984320263524	0.0111789175706821	mpc2
1096	LL0000038787	345.081209646697	-0.796712496565797	0.230594394133126	-3.45503844341438	0.00055021436372977	0.0111789175706821	zgc:158296
1097	LL0000031474	3945.82497944752	0.371147401539462	0.107424916478042	3.45494708032028	0.000550400842621263	0.0111789175706821	ube2e3
1098	LL0000024137	447.134445682458	-0.812063303368268	0.235121235189833	-3.45380672533735	0.000552733350957745	0.0112160490194345	ryr1a
1099	LL0000001841	94.9592256183244	0.72694917541464	0.210523408389948	3.45305627043682	0.000554273368650484	0.0112370462340809	bcl2b
1100	LL0000010775	157.810545525158	0.541065773396893	0.1567310422158	3.45219278674807	0.000556050278696471	0.0112628034592072	FP236513.1
1101	LL0000025744	182.723162422571	0.54431362345503	0.157754385690838	3.45038663154354	0.00055978422427645	0.0113281175140203	si:ch211-235o23.1
1102	LL0000008890	122.989583493317	0.735898435590108	0.213467372911121	3.44735790558731	0.000566098103001422	0.0114454743734106	dhrs3a
1103	LL0000022806	2992.20281907303	-0.41968394071364	0.121808126137363	-3.44545108788851	0.000570107133026158	0.0115070204307504	ptch2
1104	LL0000039012	26.5531949369233	-1.20498629240233	0.34973588223752	-3.44541796710459	0.000570177001559667	0.0115070204307504	zgc:173709
1105	LL0000026006	780.768342801756	-0.902944276802355	0.262091798860219	-3.44514510079699	0.000570752918526467	0.0115082002792644	si:ch211-284e20.8
1106	LL0000011052	54.6985005591223	0.953418826498643	0.276922816635458	3.44290455399249	0.000575502386648922	0.011593453875971	gabbr1a
1107	LL0000013449	166.301667877627	0.476784744075495	0.138496376781955	3.44257918621316	0.00057619514715774	0.0115969050432472	kptn
1108	LL0000029189	513.319657176229	-0.484437145650204	0.140734050614828	-3.4422170294526	0.000576967150421385	0.0116019434225783	sox1b
1109	LL0000004369	44.7181030399182	0.934172874541686	0.271539041214438	3.44028936083618	0.000581092559273154	0.0116743437382429	CABZ01071020.1
1110	LL0000032071	491.804927102924	0.367887538185259	0.106969038127933	3.43919646865732	0.000583443642954785	0.0117109987538939	wipi1
1111	LL0000029003	934.194580418597	-0.522874351842317	0.152059454406578	-3.43861783460206	0.000584692011891307	0.0117254737100655	smpd2a
1112	LL0000029129	55.4986924960082	1.06005317261145	0.308312895979177	3.43823818736095	0.000585512429021846	0.0117313481274287	soat1
1113	LL0000024312	855.513881671999	0.905789380042087	0.263510816704525	3.43738974881532	0.000587349778785029	0.011757568929054	scp2a
1114	LL0000029670	190.700892793145	0.659750282650615	0.192003059292783	3.4361446379069	0.000590055868986432	0.0117971479636385	sult4a1
1115	LL0000028355	319.91794088693	0.720178280393372	0.209598342059243	3.43599225698938	0.000590387845482447	0.0117971479636385	si:rp71-46j2.7
1116	LL0000019642	263.076311629279	0.759287483981815	0.221002733947724	3.43564747104629	0.000591139636723576	0.0118015668947328	msl1a
1117	LL0000001780	61.5271570232142	0.895781646787748	0.260856258856144	3.43400480676889	0.000594733649420501	0.0118553847598461	bahd1
1118	LL0000029356	3225.6476101739	-0.295664537286464	0.0861009637234888	-3.43392831508813	0.000594901501438321	0.0118553847598461	srcap
1119	LL0000009271	768.998741173481	-0.366088073563421	0.106627492259151	-3.43333661710499	0.000596201403844812	0.0118706528393094	dusp11
1120	LL0000026525	43.0153289433664	-1.13619798500135	0.33103622349194	-3.43224669800832	0.000598602772020845	0.0119078046956562	si:ch73-379f7.4
1121	LL0000012756	96.0612814678159	-0.92513905947929	0.26956667602034	-3.43194890828971	0.000599260442422273	0.0119102343516277	INHBC
1122	LL0000023667	169.664342981435	-0.537150301313558	0.1566047882649	-3.42997367618772	0.000603639808112936	0.0119865619039569	RHOU (1 of many)
1123	LL0000013221	64.2203010636331	-0.840287452148644	0.245019919170703	-3.42946587768329	0.000604770471595252	0.0119983008816043	kctd20
1124	LL0000010907	19.2312924780301	-1.98362700316637	0.578500069853638	-3.42891402531417	0.000606001460070951	0.0120074921164896	fthl29
1125	LL0000031662	831.889515549928	-0.49264736572914	0.143684493790686	-3.42867454053052	0.000606536391578668	0.0120074921164896	uqcr10
1126	LL0000038650	1033.29790549141	0.342689037619042	0.0999520989199186	3.42853268037527	0.000606853468477262	0.0120074921164896	zgc:123105
1127	LL0000029039	42.8590119768782	0.969891369897172	0.282951435079231	3.4277662158723	0.000608569291698629	0.01203073870878	snap23.2
1128	LL0000020432	3302.52433634622	-0.294048386791342	0.0858290068996665	-3.42597913471237	0.000612587438660614	0.0120994179714139	nmt1a
1129	LL0000029130	247.345996862917	-0.777623922330531	0.22705137982428	-3.42488084825712	0.000615069105258593	0.0121376547479602	soat2
1130	LL0000023091	898.965725993513	-0.409925290883256	0.119702174320643	-3.42454339872892	0.000615833476329317	0.0121419649942943	rab8a
1131	LL0000024508	213.106547856174	-0.572200452773392	0.167139462980156	-3.42349103300235	0.000618222914292984	0.0121782795517059	serpind1
1132	LL0000002778	114.782644311068	-1.15201960331325	0.336537067280144	-3.4231581460662	0.000618980541349306	0.0121813860862326	BX469925.3
1133	LL0000020795	719.356378413803	-0.755140319303524	0.220611573909183	-3.42294062783118	0.000619476064007602	0.0121813860862326	oatx
1134	LL0000021535	1932.50077363608	-0.43238639715893	0.126368458282875	-3.42163228889788	0.000622464352256892	0.0122222056242551	pdia6
1135	LL0000021733	402.622351407637	-0.734643335385192	0.214710635339615	-3.42155075002775	0.000622651032926304	0.0122222056242551	phox2a
1136	LL0000007170	49.7214001014902	-0.938829645801549	0.274456267701012	-3.42068940041222	0.000624626249743625	0.0122501656034376	CR925768.1
1137	LL0000028756	1426.7629297428	-0.305001489605268	0.0892156471511721	-3.41869951454206	0.000629211698083151	0.0123292230531888	slc39a7
1138	LL0000001604	5357.18063273479	-0.328995263096409	0.0962524496432586	-3.41804561147033	0.000630725360990831	0.012339018001308	atp5f1c
1139	LL0000009310	446.128071035276	-0.54465117083312	0.159347715695066	-3.41800425853224	0.000630821199077661	0.012339018001308	DYNC2H1
1140	LL0000008073	652.585739574587	-0.357809519156198	0.104748291797529	-3.41589836947241	0.000635719681718566	0.012423906609333	CU571074.1
1141	LL0000012210	16991.9345740839	-0.420353610545093	0.123082728023078	-3.4152120065642	0.000637323852127951	0.0124443217483105	hnrnpabb
1142	LL0000040553	497.222766677965	-0.447305353564647	0.131020460842711	-3.41401145048354	0.000640138853610429	0.0124883228985052	sipa1l2
1143	LL0000007300	188.499577734405	-0.482422901965233	0.141335490957768	-3.41331748095306	0.000641771307561593	0.0125091970904205	creld2
1144	LL0000028966	703.610055763587	0.393883730859362	0.115424416725878	3.41248188236289	0.000643742059532556	0.0125366229457128	smc5
1145	LL0000017972	122.412040878793	-0.550389712933475	0.161357355360537	-3.41099859813446	0.000647254242846247	0.0125939933166234	LOC110439995
1146	LL0000024509	270.343108398292	0.598490836278259	0.175634397921977	3.40759465890121	0.000655381720822853	0.0127409872999128	serpine1
1147	LL0000027176	54.6805665859189	-1.24385924524416	0.365099768056036	-3.4069023156795	0.000657046378578212	0.0127621934144798	si:dkey-222h21.2
1148	LL0000001710	34.1737274464856	1.02929562912336	0.302181378853058	3.40621792457924	0.000658695780031485	0.0127830664466843	b2m
1149	LL0000030249	119.769989062452	0.612072142687251	0.179734713169645	3.40541975388772	0.000660624256737172	0.0128093142718698	tha1
1150	LL0000028256	523.840240826214	0.836515203229115	0.245695878219466	3.40467739748529	0.000662422590311039	0.0128329951293707	si:dkeyp-75h12.5
1151	LL0000038375	505.027234853314	0.337794880299133	0.0992421037250997	3.40374566459034	0.000664686123921237	0.0128656391610168	zdhhc14
1152	LL0000026356	1385.1558068226	-0.582432467746866	0.171156928934687	-3.40291492358525	0.000666710372351359	0.0128935988531254	si:ch73-23l24.1
1153	LL0000028982	50.8744408820893	-0.979670803427075	0.288362231958874	-3.39736170292507	0.000680389693403492	0.0131388688207038	smim1
1154	LL0000010840	84.2209198322148	1.16525942443084	0.342997011985502	3.39728739234642	0.000680574500065231	0.0131388688207038	FQ378016.1
1155	LL0000038784	566.188050276407	0.456517658675126	0.13441752179923	3.39626599690622	0.000683119392029175	0.0131765613865818	zgc:158263
1156	LL0000001322	103.032456875363	0.805706610477716	0.237339548322152	3.39474232665217	0.000686932187935394	0.0132386237952194	arhgef3l
1157	LL0000005553	656.836154166395	-0.571479627796925	0.168465289109616	-3.39226929664471	0.000693162770772475	0.0133471342181644	chad
1158	LL0000023319	91.9677831926924	-1.22458476163415	0.361218091516886	-3.39015345685394	0.000698535093657165	0.0134309194148133	rbp2b
1159	LL0000030331	280.840462168917	0.499871454668602	0.147451218883085	3.39008018010996	0.000698721841858769	0.0134309194148133	timp2a
1160	LL0000000223	129.361955669822	-1.99522449392225	0.588641224621788	-3.38954257783121	0.000700093358560659	0.0134456617395415	actc1c
1161	LL0000027656	1000.87416857261	0.651397615746488	0.192227482999936	3.38868098141151	0.000702296659394062	0.0134763396936358	si:dkey-42i9.4
1162	LL0000005858	241.58418232306	-0.912316313493969	0.269497219822698	-3.38525315435232	0.000711126373562158	0.0136340090931228	cmlc1
1163	LL0000025907	454.070692702339	-0.607666793873617	0.179639607435045	-3.38269940883355	0.000717771476223788	0.0137495586832188	si:ch211-264e16.1
1164	LL0000030160	221.797747360429	-0.698021544787372	0.206418615854615	-3.38158233402265	0.000720696315481919	0.0137937057283286	tent5bb
1165	LL0000001607	25921.3510952505	-0.323805897166653	0.0957834927974163	-3.38060231162699	0.000723271424424987	0.0138270693028467	atp5fa1
1166	LL0000010470	32.3493746040274	1.14831571288089	0.339693553313958	3.38044599810104	0.000723682943728126	0.0138270693028467	FO704607.1
1167	LL0000009791	59.0103287390059	0.764862644362188	0.226305944320613	3.37977266420625	0.000725458086109539	0.0138490882704516	ero1a
1168	LL0000004676	205.769945132081	0.646681444632326	0.191379654697943	3.37905011717673	0.000727367470174346	0.0138736299628452	CABZ01103862.1
1169	LL0000020467	2573.75227602134	-0.328221453108653	0.0971515984173777	-3.37844624746744	0.000728966820703266	0.0138922211589037	nomo
1170	LL0000030478	542.300192659604	0.360062835682945	0.10670857378276	3.37426340657472	0.000740135084918031	0.0140700626231244	tmem136a
1171	LL0000008761	3809.10487629005	-0.340528259858909	0.10092343734008	-3.37412467147187	0.000740508218919417	0.0140700626231244	ddost
1172	LL0000011213	15.6311246121366	-1.47570352467841	0.437362632006817	-3.3740960399548	0.000740585246356739	0.0140700626231244	gck
1173	LL0000023145	803.099227949016	0.444483994744807	0.131737786105744	3.37400534716764	0.000740829286496341	0.0140700626231244	raf1b
1174	LL0000020798	1112.76292590185	0.47116819056672	0.139737476955236	3.37180977382076	0.000746760071146396	0.0141648851451614	oaz2a
1175	LL0000004266	20.4632894466264	-1.25755543136345	0.372975253281316	-3.37168597728638	0.000747095785758736	0.0141648851451614	CABZ01062796.1
1176	LL0000008672	945.789792560181	0.561016100078321	0.166413967651117	3.37120800613611	0.000748393275867403	0.014173555532108	dap1b
1177	LL0000031954	723.532901205191	-0.387895749932781	0.115066807935285	-3.37104814927114	0.000748827686610923	0.014173555532108	vwde
1178	LL0000020692	65.2731496758201	-0.772800239224939	0.229309654492565	-3.37011645207462	0.000751364235278506	0.0142005273815453	ntng2b
1179	LL0000022957	724.511267257839	-0.44247280156562	0.131295394286626	-3.37005577362199	0.000751529708996352	0.0142005273815453	pwp2h
1180	LL0000028826	467.066581421733	-0.609111824325941	0.180797699074666	-3.36902420464095	0.000754348041620431	0.0142396731859008	slc6a11a
1181	LL0000039353	28.313190607257	1.30896118615702	0.388550773738254	3.36882918431349	0.000754881955313716	0.0142396731859008	zmp:0000001020
1182	LL0000031560	807.454916529736	-0.3082818147903	0.0915604074440471	-3.36697731471643	0.000759969396432435	0.0143115292356018	ufm1
1183	LL0000030262	1113.38669142761	-0.389454038040633	0.115668854516342	-3.36697410611609	0.000759978238635149	0.0143115292356018	thbs2b
1184	LL0000019657	919.933357615505	0.576273870585078	0.171182245598081	3.36643481087467	0.000761465776771295	0.014327410216069	mst1
1185	LL0000012284	124.335080484629	-0.744023763212571	0.221125803648493	-3.36470801207483	0.000766247012511803	0.0144049749930893	hoxd12a
1186	LL0000024425	286.32378303502	-0.488772288472725	0.145274292783968	-3.36447887032264	0.000766883560783169	0.0144049749930893	sema3c
1187	LL0000013156	60.3342654697446	1.00788692428279	0.299597186446633	3.36414015177117	0.000767825409122963	0.0144104954421052	kcnj1a.6
1188	LL0000011534	698.235513104609	-0.562996140381822	0.167377810454262	-3.3636247173616	0.0007692606982391	0.0144252596364566	gpam
1189	LL0000009468	585.203702758028	-0.477841844434646	0.142090218140924	-3.36294680018526	0.000771152232766527	0.0144485473097958	ehd3
1190	LL0000011101	629.844914352541	-0.430008018581635	0.127893824114562	-3.36222660913206	0.000773166450151528	0.0144740924674831	gale
1191	LL0000023597	143.759731134565	0.592004451924907	0.176145612318033	3.36088105820107	0.000776942755680229	0.0145325541516638	rgra
1192	LL0000038572	607.53886529977	-0.485350035524931	0.144427183408084	-3.3605172106248	0.000777966835427256	0.0145394810251279	zgc:113054
1193	LL0000019957	562.134184242581	0.611400032823447	0.18197371541364	3.35982606847197	0.000779915564985443	0.0145636626072849	nadkb
1194	LL0000030575	193.9279899131	0.536814780725784	0.159813493848524	3.35900785220673	0.00078222844720795	0.0145868197303629	tmem237b
1195	LL0000024399	892.019985149726	-0.384305070420185	0.114413167854007	-3.35892343187774	0.000782467443269917	0.0145868197303629	selenoi
1196	LL0000032063	142.905563158872	0.528527643068226	0.157376880968168	3.35835632156879	0.000784074704622809	0.0146007429759361	wfs1b
1197	LL0000019731	1298.44423932948	-0.419725821068184	0.124985474286436	-3.35819681018514	0.000784527331665629	0.0146007429759361	mtor
1198	LL0000026094	47.3726099942047	-1.03396043780256	0.307945908145417	-3.35760408063063	0.000786211377829869	0.0146198503703481	si:ch211-63b16.4
1199	LL0000022219	1480.0945513679	0.466639961290564	0.13900837428846	3.35691978040277	0.000788159764660067	0.0146438372314452	pnp5a
1200	LL0000013077	110.42869080168	0.719537127482691	0.214467796629124	3.35498913492815	0.000793681017227981	0.0147341117054677	kazald2
1201	LL0000004799	585.159640586198	-0.343623655815301	0.102431549770116	-3.35466618035641	0.000794608098592175	0.0147390192766388	calb2b
1202	LL0000021442	1351.56930411119	0.43577653184506	0.129962368183593	3.35309780773965	0.000799124616369379	0.0148104428900458	pcnt
1203	LL0000023275	1971.14214888805	0.548540406252903	0.163609269506851	3.35274650333875	0.0008001395450008	0.0148169054794486	rbm14b
1204	LL0000013233	3026.67462621391	-0.352009038050487	0.105026322849585	-3.35162679697568	0.000803382397253572	0.0148645794633273	kdelr2a
1205	LL0000029400	3371.11583164646	0.327723015845359	0.0978349486591452	3.34975405350432	0.000808833438858926	0.0149529972404177	srsf1b
1206	LL0000021294	59.382503543204	0.923111752030372	0.275631074632356	3.34908447192191	0.000810790721596483	0.0149601520178599	parp12a
1207	LL0000019670	24525.9426559155	-0.356713811719054	0.106513328491739	-3.34900633348173	0.000811019417571577	0.0149601520178599	mt-cyb
1208	LL0000039198	26.0066454044745	1.42557301955895	0.42567995616356	3.34893151278939	0.000811238459241865	0.0149601520178599	zgc:65997
1209	LL0000024016	85.8328196977103	0.605144116337117	0.180842125763942	3.34625637572425	0.000819106231700154	0.0150725204235182	rpz3
1210	LL0000012468	1514.42646915405	-0.292853816385807	0.087518390442697	-3.34619746666335	0.00081928028151281	0.0150725204235182	idh3b
1211	LL0000005924	1297.9529196076	0.35867067673564	0.107190943154262	3.34609124783486	0.000819594197152748	0.0150725204235182	cnppd1
1212	LL0000027604	309.593171770854	-0.558968731071681	0.167058825218601	-3.34593955356897	0.000820042702898246	0.0150725204235182	si:dkey-33i11.4
1213	LL0000000204	1712.6029649818	-0.596730089644053	0.178379483587701	-3.34528432105629	0.00082198260860279	0.015086210329607	acsl1b
1214	LL0000017418	27.0766371451793	1.54876109968769	0.462975995356283	3.34522980720814	0.000822144196019947	0.015086210329607	LOC110438488
1215	LL0000009832	1350.86352035867	0.32837557434219	0.0981911695845835	3.34424750954129	0.000825060931766646	0.0151272507192829	etnk1
1216	LL0000038306	385.334130386002	0.428945331113281	0.128437462035569	3.33972132674569	0.000838624964196699	0.0153603163909481	zbtb21
1217	LL0000025072	68.8747018006328	0.715679007305799	0.214304270303247	3.33954618026552	0.000839153975494693	0.0153603163909481	si:ch211-136m16.8
1218	LL0000030821	6861.91704689598	-0.401197344364129	0.120150464117291	-3.33912438301096	0.000840429239755058	0.0153710084639412	top1l
1219	LL0000010674	126.637761473931	-0.56310274152936	0.168683064786835	-3.33822925402116	0.000843141535371998	0.0154079439167405	FP016248.1
1220	LL0000002080	52.2793877103144	0.986821165441682	0.295739030623442	3.33679718690287	0.000847497675972994	0.015474834411855	btr23
1221	LL0000003902	165.68305631526	-0.738492178913149	0.221370157136661	-3.33600602929168	0.000849913204874273	0.0155062097427431	c1qtnf5
1222	LL0000018945	108.777934761848	1.14195781479707	0.342388204080226	3.33527207184245	0.000852159800449478	0.0155262754613829	mfsd4ab
1223	LL0000022784	1885.90587201126	-0.326869067944087	0.0980061110180362	-3.33519067891524	0.000852409277803439	0.0155262754613829	psme4b
1224	LL0000012202	34.0468506557552	-1.01300226825529	0.303780895501495	-3.33464771240134	0.000854075257572513	0.0155438901214506	hnmt
1225	LL0000039400	149.463511871541	-0.63158562322041	0.189465507184189	-3.33351242981876	0.000857568397766414	0.0155947025072159	znf1015
1226	LL0000031995	624.59334672689	-0.539834492653626	0.161974171555603	-3.33284305435272	0.000859634196697929	0.0156194971687598	wdr18
1227	LL0000031065	1281.49361146297	0.353364061683903	0.106059473510958	3.33175387342831	0.000863005447616139	0.0156679519632514	trib3
1228	LL0000022220	324.221900068825	0.655505748572104	0.196769954876257	3.3313304817513	0.000864319242468373	0.0156790048552175	pnp5b
1229	LL0000029987	2818.81629821873	0.250747125847639	0.0752810223209011	3.33081456809628	0.000865922642015893	0.0156855266651817	tax1bp1b
1230	LL0000010060	221.698545694384	-0.421672168280083	0.126599347794929	-3.33076098435456	0.000866089332052301	0.0156855266651817	fam210aa
1231	LL0000012483	486.569678245957	0.413759771225564	0.124261935930191	3.32973865350053	0.000869275336504303	0.0157304178062292	ifi30
1232	LL0000021262	1160.96949691752	-0.362698744799195	0.108960750923017	-3.32871003298655	0.000872491906602087	0.0157757886201873	papss1
1233	LL0000024080	815.411576088171	-0.514669079142188	0.154779141800903	-3.32518369822869	0.000883602960274349	0.015963712296102	rtn2b
1234	LL0000011354	1203.93079733281	0.292939426763347	0.0881176533592179	3.32441248258347	0.000886050383571026	0.0159949354956328	gkap1
1235	LL0000025200	599.746658887108	0.558702670951474	0.168178471333617	3.32208199135769	0.000893484347146483	0.0161160518090331	si:ch211-157c3.4
1236	LL0000013513	1845.92614675477	-0.370119420983504	0.111445373016253	-3.3210837827204	0.000896686152859651	0.0161518663028203	lamb4
1237	LL0000028415	236.572813383266	-0.570804563192146	0.171880407162603	-3.3209402550004	0.00089714739894465	0.0161518663028203	sim1a
1238	LL0000027674	44.4296602137315	0.913489631482017	0.275082491497539	3.32078434548492	0.00089764868481501	0.0161518663028203	si:dkey-43p13.5
1239	LL0000011298	395.921375937236	-0.420815453338294	0.126735469269131	-3.32042368064038	0.000898809302458318	0.0161596757370032	ggt5a
1240	LL0000021684	1865.83287506316	-0.280784137788593	0.0845759740191078	-3.31990427594906	0.00090048318812459	0.0161669893779532	phb2a
1241	LL0000000030	1981.69923942082	0.456970176732111	0.137660546071712	3.31954354222932	0.000901647424445019	0.0161669893779532	abca3b
1242	LL0000000477	925.246584831269	-0.335311260394148	0.101014020021669	-3.31945268906454	0.000901940864885239	0.0161669893779532	agr2
1243	LL0000021687	992.716105192472	0.435890868249869	0.131316318031162	3.31939605667615	0.000902123822753593	0.0161669893779532	phc2a
1244	LL0000004056	25.4251459575112	1.24894215026621	0.376351602849786	3.31855143118577	0.0009048565740732	0.0161879644104373	CABZ01030017.2
1245	LL0000019773	2973.40893233581	0.541011612879997	0.163032702065531	3.31842388689931	0.00090526990452999	0.0161879644104373	mvp
1246	LL0000035179	28.9837364459889	-1.21731304710625	0.366841796606873	-3.31835973535693	0.000905477865403955	0.0161879644104373	XLOC_023329
1247	LL0000000189	58.4995447875434	-0.832629906252199	0.251130436130353	-3.31552765599471	0.000914702898039674	0.0163397529738172	acot9.2
1248	LL0000008764	42.6686378186518	-1.04671843777358	0.315965999977027	-3.31275655560941	0.000923813535333628	0.0164892560399839	ddr2b
1249	LL0000012741	1794.46905132863	-0.354448260750047	0.107072827041824	-3.3103474573581	0.000931802254948725	0.0166152107733175	inab
1250	LL0000006421	108349.086877057	0.605805298938304	0.183012869914667	3.31017867334014	0.000932364345553069	0.0166152107733175	CR383676.1
1251	LL0000018271	244.909086289586	0.506101433269818	0.152974327554459	3.30840763519385	0.000938281292127164	0.0167072665627767	lonrf1
1252	LL0000031425	1194.5856793479	-0.477839037430492	0.144475309484937	-3.30740968220811	0.00094163070604119	0.0167534935218848	tyrp1a
1253	LL0000018712	165.217560190893	-0.560684405778504	0.169555788843779	-3.30678421304207	0.000943735601352636	0.0167775218018246	mavs
1254	LL0000027056	362.111718675442	-2.27022274445481	0.686824179538999	-3.30539141178547	0.000948438473555121	0.0168476610637907	si:dkey-202l22.6
1255	LL0000021812	2998.10914962017	-0.357738913423383	0.108236457355656	-3.30516096113421	0.000949218693108754	0.0168480636350668	pim1
1256	LL0000005444	293.514915860321	-0.64336261783692	0.194683898374106	-3.30465242996434	0.000950942493067701	0.0168649295355557	cep112
1257	LL0000026040	28.4892512218287	-1.10928182142723	0.335695006562938	-3.30443348795911	0.000951685547082841	0.0168649295355557	si:ch211-38m6.7
1258	LL0000009923	118.807502190723	-0.831403486855551	0.251697291759181	-3.30318805198358	0.000955922597687272	0.0169265275259275	f8
1259	LL0000031851	71.3345667659389	0.727407394443637	0.220244153168643	3.30273191809389	0.000957478760080339	0.016940594768645	vhll
1260	LL0000013660	306.636852728286	0.435600795979539	0.131901066946202	3.3024812161467	0.000958335062541194	0.0169422669244167	lias
1261	LL0000033779	79.5604686841266	-0.710085114215501	0.215080012091586	-3.30149281334953	0.000961717985890017	0.0169885687102414	XLOC_012946
1262	LL0000008606	330.377868539786	0.393398795915146	0.11916903204123	3.30118311088603	0.000962780252098239	0.0169938355608451	cyp3c1
1263	LL0000020868	179.657483639667	-0.590156192541535	0.178814750003132	-3.30037758367918	0.00096554826705938	0.0170150257156462	olfml2ba
1264	LL0000029303	2084.61609031927	-0.34232598809547	0.103727806560924	-3.30023355785901	0.000966043955752528	0.0170150257156462	spon1b
1265	LL0000022519	36.2148743861151	-0.927147734477638	0.280955615388312	-3.29997936932571	0.000966919362704512	0.0170150257156462	prdm14
1266	LL0000030332	407.698473724891	0.583755947250415	0.176898740390912	3.29994405816812	0.000967041029882048	0.0170150257156462	timp2b
1267	LL0000009671	758.997526944282	-0.320800874744643	0.0972476957485773	-3.2988018099065	0.000970984385594206	0.0170671895451495	entpd4
1268	LL0000008109	750.672444016621	0.37842247177441	0.114720718524403	3.2986410531757	0.000971540555942414	0.0170671895451495	CU633745.1
1269	LL0000001184	1138.95103460894	-0.58815667094446	0.178326712519962	-3.29819723939912	0.000973077551152994	0.0170806982933248	apobec2a
1270	LL0000009202	67.2946302878936	-0.789665440560627	0.239465840468344	-3.29761204778188	0.000975107601539326	0.0170935337409824	drd4-rs
1271	LL0000024350	2906.29282500817	-0.269239577149475	0.0816530301634172	-3.2973617342875	0.000975977144867471	0.0170935337409824	sdhb
1272	LL0000035649	32.8870607879584	-1.09646361901943	0.332536637660444	-3.29727162316183	0.000976290350180654	0.0170935337409824	XLOC_027111
1273	LL0000005826	1037.10435256738	-0.33656357355545	0.102078631805612	-3.29710114254241	0.000976883155790856	0.0170935337409824	clpp
1274	LL0000032397	30.0439491429105	-1.03520153303683	0.314031001336085	-3.29649470476618	0.000978994601012414	0.017107960532803	XLOC_001661
1275	LL0000009279	135.037768912413	0.684088397516523	0.20752448698106	3.29642254496432	0.000979246122223838	0.017107960532803	dusp22a
1276	LL0000013548	973.41265354444	-0.358470883998533	0.108753329074648	-3.29618308743889	0.000980081207524509	0.0171091099335519	lats1
1277	LL0000024322	195.953616977419	0.684494424207731	0.207682106456033	3.29587577807355	0.000981153885840807	0.0171144018989016	scrn3
1278	LL0000008486	872.363178354708	0.357139031913915	0.108368233194532	3.29560629887555	0.000982095410613606	0.0171173996332654	cxcl12a
1279	LL0000001057	896.099047891365	0.534409174173397	0.162189031090384	3.29497729026808	0.000984296340056489	0.0171336452129459	ankrd6b
1280	LL0000020684	853.121885813995	-0.581010703112859	0.176346955145622	-3.29470221151864	0.000985260287605738	0.0171336452129459	ntmt1
1281	LL0000028234	95.8120123496365	-0.687222545619913	0.208585530756613	-3.2946798520833	0.000985338679287674	0.0171336452129459	si:dkeyp-69e1.8
1282	LL0000011990	117.05469186131	0.658114968377857	0.199766489728974	3.29442124788162	0.000986245759610137	0.0171360200732261	hdac12
1283	LL0000039378	480.248337766283	-0.350845532240023	0.10651521605879	-3.29385364102701	0.000988239409451178	0.0171572556332507	zmpste24
1284	LL0000026265	352.167999987916	0.444004796866494	0.134833876718806	3.29297656991989	0.000991327353470432	0.0171862019936409	si:ch73-173h19.3
1285	LL0000003986	19.1391055574155	1.31299092061303	0.398728934661152	3.2929411599608	0.000991452210334592	0.0171862019936409	CABZ01003344.1
1286	LL0000028583	1919.10752930504	-0.344526610447603	0.104651811392042	-3.29212276275803	0.000994341970065	0.0171964928589294	slc25a12
1287	LL0000008572	408.427638338395	0.646341789816727	0.196334241836146	3.29204821213073	0.000994605595412257	0.0171964928589294	cyp2aa9
1288	LL0000023837	613.020074967194	-0.4519734581372	0.137292747977893	-3.29204174870166	0.000994628454387788	0.0171964928589294	rngtt
1289	LL0000038699	6.07392756825603	2.74214010353811	0.832996808453397	3.29189749073513	0.000995138772906573	0.0171964928589294	zgc:152968
1290	LL0000026244	21.3721142045846	1.17991247529245	0.358567986218812	3.29062415118236	0.000999653788827612	0.0172488604177044	si:ch73-158p21.2
1291	LL0000020569	490.04092674192	-0.494053263112642	0.150141147855996	-3.29059202069309	0.000999767962249838	0.0172488604177044	nr1d2a
1292	LL0000008721	336.405462172475	-0.493099645916608	0.149860673303419	-3.29038723133349	0.00100049595048735	0.0172488604177044	dclre1a
1293	LL0000015152	9.76549928895886	1.85946479545989	0.565324746853102	3.28919759096105	0.00100473461609597	0.017308518870623	LOC101885626
1295	LL0000020588	542.086782134505	0.39637979384837	0.120556196884203	3.28792549941752	0.00100928544093738	0.0173734583641233	nr3c1
1296	LL0000039816	244.861222710998	-0.493546959741553	0.150137241937136	-3.28730535724245	0.00101151087052175	0.0173982998920369	galnt10
1297	LL0000022403	1323.73133031384	0.421654144999619	0.128277747270433	3.28704045691334	0.0010124628702346	0.0174012165641557	ppm1la
1298	LL0000001471	523.150188981963	-0.678660959326813	0.206485275757486	-3.28672810609454	0.00101358646316302	0.0174070756299193	ascc3
1299	LL0000033055	78.6400940223045	1.10779347582201	0.337271103398118	3.28457868065372	0.00102134976137247	0.0175268662754041	XLOC_007225
1300	LL0000000067	142.618221553003	-0.645657748268641	0.196624111889967	-3.28371603086991	0.00102448092850181	0.0175670438318275	abcf2b
1301	LL0000009830	1037.86695411658	-0.342073361236955	0.104228642666081	-3.28195160645871	0.00103091296224917	0.0176637167029442	etfdh
1302	LL0000002382	18.4268218637954	1.50624129273745	0.459048277517102	3.28122632522312	0.00103356772497499	0.0176955705954148	BX119963.1
1303	LL0000008854	1085.09851752211	-0.646010787279081	0.196969225056749	-3.27975493173087	0.00103897294593451	0.0177744294750643	dgat2
1304	LL0000012865	68.4341014211039	0.818534386318016	0.249657844712943	3.27862474042891	0.00104314249697997	0.0178320439145538	irf7
1305	LL0000018573	880.491792523046	-0.673282674745892	0.205383998934168	-3.27816518443435	0.00104484233465704	0.0178473836580434	mansc1
1306	LL0000013272	275.166444656874	0.475983823743722	0.145296981398914	3.2759374569311	0.00105311879407192	0.0179749516348115	khnyn
1307	LL0000007286	158.716078704463	0.818944471769996	0.250249875662361	3.27250700765551	0.00106598230015142	0.0181725185705317	creb3l3b
1308	LL0000019687	66.7635669235705	0.671159250209342	0.205097852250794	3.27238556056963	0.00106644035560381	0.0181725185705317	mterf3
1309	LL0000021711	670.548900967733	0.514735099517235	0.157305571854479	3.27219877496398	0.00106714520022997	0.0181725185705317	phf6
1310	LL0000022577	102.611969234324	-0.686338056102187	0.209784169194134	-3.27163893604884	0.00106926036214766	0.0181946063153512	prkag3b
1311	LL0000009158	205.75673908816	-0.467964367583427	0.14307969690762	-3.27065529000644	0.00107298613176893	0.018244045543227	dph1
1312	LL0000039599	415.582422626624	-0.393983782547543	0.120476932057632	-3.27020099050227	0.00107471093901321	0.0182594127453429	znf407
1313	LL0000020419	61.9170954135896	0.727366874776805	0.222456993356466	3.26969659978848	0.00107662892828342	0.0182780361565062	nme4
1314	LL0000004686	221.886314224493	0.913728376245054	0.279473492472543	3.26946347634319	0.00107751646976228	0.01827915048628	CABZ01110379.1
1315	LL0000024610	97.4349455816645	0.649070127473455	0.198627134925077	3.26778175458397	0.00108393915500026	0.0183708187237797	sgtb
1316	LL0000006154	614.029677201992	0.390892114888391	0.119626068182372	3.26761650556356	0.00108457216656127	0.0183708187237797	cpne3
1317	LL0000011527	1621.50831002387	-0.336047048200053	0.102852556310018	-3.2672697719553	0.00108590149402623	0.0183793373113723	got2b
1318	LL0000022411	4096.66567919101	0.374981847823336	0.114854138780822	3.26485272366997	0.00109521006253678	0.0185227922363635	ppp1cb
1319	LL0000011823	69.042529062239	-0.685926999393349	0.210122403481263	-3.26441630225554	0.00109689865918076	0.0185372539363071	gstt2
1320	LL0000025039	33.1711211570741	-1.20678018387234	0.369721184484748	-3.26402769036385	0.00109840429792864	0.0185444653177384	si:ch211-132b12.2
1321	LL0000009575	1730.06896657743	0.342430124491671	0.104915180140195	3.26387586652468	0.00109899304356022	0.0185444653177384	eloa
1322	LL0000008536	1097.25870417642	0.337070934391078	0.103315373165395	3.26254384090033	0.00110417092598504	0.0186177114434475	cyhr1
1323	LL0000007721	729.038321413154	-0.440654124900348	0.135125061374732	-3.26108362443823	0.0011098730289947	0.0186996789127591	ctdp1
1324	LL0000000922	7.4327868623648	2.61519818736446	0.802015136041392	3.26078407980256	0.00111104610261467	0.0187052727646861	alpi.2
1325	LL0000019438	731.203572410194	0.434872878892271	0.133399256572828	3.25993480072248	0.00111437827662003	0.0187471806898861	mob3a
1326	LL0000018702	782.508617505492	0.566525776240329	0.173818307939485	3.25929864900977	0.00111688028882479	0.0187750700101764	mat2ab
1327	LL0000024343	570.250370403604	-0.420643636096384	0.1290970537881	-3.25835194339004	0.00112061334049113	0.0188235956892165	sdf2l1
1328	LL0000009012	242.468347503349	-0.673670991350493	0.206766967803194	-3.25811708953293	0.00112154120090219	0.0188249632513696	dmrta2
1329	LL0000039250	284.935258911454	0.606054586314711	0.186077190680286	3.25700632140358	0.00112593925447139	0.0188845316888716	zgc:85789
1330	LL0000038662	328.013834550505	0.405866536338789	0.124672023971627	3.25547403025362	0.00113203248815541	0.0189660341583829	zgc:123305
1331	LL0000011250	89.6684974544173	-0.600166413400453	0.184362774451669	-3.25535572560929	0.0011325041979466	0.0189660341583829	gdpd4b
1332	LL0000024196	1090.67269828797	-0.329198102498225	0.101136336161028	-3.25499335841155	0.00113395017623181	0.0189759608121861	sap130b
1333	LL0000022767	2269.90506883447	-0.362944775976091	0.111556823327102	-3.25345205386388	0.00114011963634227	0.019064857678385	psmd12
1334	LL0000026093	9.29068124448847	-2.02136247751353	0.621368282352926	-3.25308280921464	0.00114160223091362	0.0190753069988872	si:ch211-63b16.3
1335	LL0000011743	35.3564835186616	-0.984746634481879	0.302762077043232	-3.25254286831064	0.00114377341521191	0.0190972378035383	grin3bb
1336	LL0000039083	116.539207569853	0.527954161317702	0.162341754870459	3.25211564787497	0.00114549403753559	0.0191068648136965	zgc:175284
1337	LL0000009827	1446.49703267581	-0.260719204337756	0.0801726175475465	-3.25197320872224	0.00114606824017406	0.0191068648136965	etfa
1338	LL0000011352	500.248531666287	-0.368147939463637	0.113239322403104	-3.25106095348329	0.00114975204866529	0.0191539217695251	GK3P
1339	LL0000023177	441.536933265432	-0.372133735831042	0.114532807023031	-3.24914533663887	0.00115752321176694	0.0192689492737251	rap1ab
1340	LL0000022729	256.857157965448	-0.565590552536698	0.17415876872016	-3.24755713819666	0.0011640028998121	0.0193623219834114	psip1a
1341	LL0000010435	835.886719386681	-0.456607444759252	0.140654311298878	-3.24630962636475	0.00116911610979528	0.0194328417652071	fndc3ba
1342	LL0000017447	45.7214646589127	-1.41724583738281	0.43675926864179	-3.24491301991161	0.00117486503894573	0.0195024462015417	LOC110438541
1343	LL0000038340	83.9162181773337	0.675671092829351	0.208227708917696	3.24486638373579	0.00117505745998498	0.0195024462015417	zc2hc1c
1344	LL0000028960	117.665525273962	0.660756488453464	0.20365884303877	3.24442817505193	0.0011768669336023	0.0195179124558651	smc1a
1345	LL0000028114	439.75060405259	-0.737306834700293	0.227369307702646	-3.24277204408145	0.00118372879208098	0.019617085198123	si:dkeyp-118a3.2
1346	LL0000031286	848.3278564519	0.404442494201546	0.124790365156478	3.24097532445237	0.00119121494687506	0.0197264485618029	ttc14
1347	LL0000013147	50.9495802397528	-0.958658492115682	0.295898926558812	-3.23981740408626	0.0011960626536664	0.0197878515622083	KCNJ15
1348	LL0000022727	688.68647349983	0.42523589985253	0.131267175259833	3.23946865627913	0.0011975262757744	0.0197878515622083	psen2
1349	LL0000032057	534.022814645312	-0.361276826319088	0.111524022204888	-3.23945298220472	0.0011975920954466	0.0197878515622083	wfdc1
1350	LL0000031298	1922.28644772717	0.405065176711433	0.125067933686227	3.23876124576959	0.0012005002142058	0.0198211765136874	ttc3
1351	LL0000039261	170.483302842554	0.836792486729243	0.258417158758929	3.23814599134211	0.00120309227637362	0.0198359285231638	zgc:91849
1352	LL0000002023	573.103924201233	-0.404393235023193	0.12489141826005	-3.23795854556766	0.00120388301090045	0.0198359285231638	brms1lb
1353	LL0000012520	767.701295093241	-0.325659893599049	0.100587602043462	-3.23757487983794	0.00120550299079845	0.0198359285231638	ift74
1354	LL0000001772	473.817836835497	-0.548868667942983	0.169532502029725	-3.23754242621127	0.00120564011445339	0.0198359285231638	bag2
1355	LL0000028853	239.293588669066	0.787789948984787	0.243333404133446	3.23749199905475	0.00120585320878226	0.0198359285231638	slc7a1
1356	LL0000010340	34.1620219526018	1.64620519026276	0.50856204293604	3.23698005607901	0.00120801854023373	0.0198568605578701	fhl2b
1357	LL0000008843	252.749449747567	-0.534357895644052	0.16510589173368	-3.23645564693709	0.00121024032254271	0.0198632771474289	desi1a
1358	LL0000035720	87.527212385017	0.66803889952515	0.206422005786469	3.23627753242643	0.00121099580476409	0.0198632771474289	XLOC_027844
1359	LL0000012344	1189.35443551173	-0.411675716852247	0.127207412176316	-3.236255732344	0.00121108830089539	0.0198632771474289	hsd17b10
1360	LL0000029069	306.042414643465	0.527658356887107	0.163067632167422	3.23582522094489	0.00121291626628529	0.0198785982035261	snrnp35
1361	LL0000014221	11.4294909629358	2.17125696340241	0.671081107589947	3.23546131584608	0.00121446340639408	0.0198837065925613	LOC100334612
1362	LL0000001278	285.954211566271	0.390366649561312	0.120657391125249	3.23533142827604	0.00121501606381703	0.0198837065925613	arhgap27
1363	LL0000014064	10.9380450305513	1.77224826395964	0.547876328479559	3.23475969271733	0.00121745149900266	0.0199089127483965	LOC100329848
1364	LL0000000137	2844.58018423783	-0.255639553227766	0.0790520512145068	-3.23381302952014	0.00122149393809408	0.0199603417951596	acadvl
1365	LL0000011910	80.0726358537289	-0.816669654904357	0.2525993848696	-3.2330627223259	0.001224706701161	0.0199963927750725	haao
1366	LL0000008678	20.739435973755	-1.20983215210495	0.374227579052761	-3.23287811969192	0.00122549835217733	0.0199963927750725	dapp1
1367	LL0000001594	536.910590041913	-0.557519422232318	0.172518864978051	-3.23164323103592	0.00123080622310074	0.0200635745774922	atp2a2a
1368	LL0000040070	10.1804354898258	2.06223570468289	0.638166552657998	3.23150076746199	0.00123141993247648	0.0200635745774922	MPP4 (1 of many)
1369	LL0000009239	1304.70725648427	-0.450947353098579	0.139604485440103	-3.2301781112331	0.00123713122227408	0.0201418729014463	DSG2
1370	LL0000000007	71.3467729885138	-1.05756488618144	0.327436717531652	-3.22982985583837	0.00123863906795645	0.020151669986358	aadat
1372	LL0000001605	3454.68725940306	-0.261599906393727	0.0810486007612955	-3.22769182856336	0.00124793336511361	0.0202880395030165	atp5f1d
1373	LL0000007417	5950.31122374017	-0.285373515271603	0.0884459947628006	-3.22652841473414	0.00125301789832429	0.020344236769201	cs
1374	LL0000022655	791.828480657046	-0.575833580941186	0.178471015458522	-3.22648234763372	0.00125321962112434	0.020344236769201	prp
1375	LL0000012648	138.033116262971	0.524573626337643	0.16263551567931	3.22545554792604	0.00125772365494073	0.0204024610400305	il13ra1
1376	LL0000027024	86.1535620257416	0.691389343029629	0.214418339532966	3.22448790777679	0.00126198186101769	0.0204566155896746	si:dkey-1b17.5
1377	LL0000025815	177.966145887105	-0.531686448457792	0.165062987383782	-3.22111247884778	0.00127694021959378	0.0206840134623202	si:ch211-247j9.1
1379	LL0000029147	268.405098039088	-0.518347405562047	0.161062585557894	-3.21829805331	0.00128953741479862	0.0208728617941204	sod3a
1380	LL0000022887	86.8646368548888	-0.632090155032056	0.196529920379194	-3.21625406356686	0.00129875798233244	0.0210068200196898	ptpn6
1381	LL0000012899	981.484824184667	-0.466555807721187	0.145118203149108	-3.21500540660501	0.00130442065384601	0.0210830780098366	isl1
1382	LL0000008617	1149.10021924614	0.538325808368746	0.167532844754081	3.21325534201337	0.00131239556718706	0.0211965703807118	cyp51
1383	LL0000028438	203.730742051363	0.515581962808563	0.160478005958758	3.21278894094101	0.0013145285023146	0.0212156124031036	six2a
1384	LL0000031570	431.888257883901	-0.48830170887596	0.152024676405088	-3.21198979285981	0.00131819058649968	0.0212592883566011	ugt1b1
1385	LL0000028844	70.1921648320308	-0.859771489370825	0.267771399931955	-3.21084137286248	0.00132346969108661	0.0213141177692068	slc6a3
1386	LL0000011744	261.217802339688	0.520300406569814	0.162045289823031	3.21083326234309	0.00132350704313285	0.0213141177692068	grinaa
1387	LL0000012085	5146.2322665479	-0.449065437608046	0.139898074520368	-3.20994723585466	0.00132759339669515	0.0213644552405935	hhatla
1388	LL0000001618	6238.6327090858	-0.323524934207116	0.100826200817444	-3.20873871656524	0.00133318585637848	0.021411237017382	atp5pb
1389	LL0000018537	903.322961151009	-0.453903970813895	0.141464940460164	-3.20859690985918	0.0013338434941442	0.021411237017382	magi3a
1390	LL0000035346	30.4308707662244	1.35794886659489	0.423224335647487	3.20857935666053	0.00133392491905166	0.021411237017382	XLOC_024725
1391	LL0000006014	7238.91906706879	-0.332117512086025	0.103512174593452	-3.20848744015309	0.00133435137167677	0.021411237017382	col4a6
1392	LL0000009536	4036.40518698834	-0.329539265426121	0.102721821401234	-3.20807459341021	0.00133626835279333	0.0214184751300468	eif4h
1393	LL0000012464	2886.18682170142	-0.250449485483107	0.0780708832668208	-3.20797556019895	0.00133672857376371	0.0214184751300468	ide
1394	LL0000029941	3783.51371283411	-0.378503135798658	0.118047613149973	-3.20635992290492	0.001344257345882	0.0215236021399681	taldo1
1395	LL0000022778	2313.24965138067	-0.411360141704015	0.128322622378854	-3.20567125326922	0.0013474783802087	0.0215596540833392	psmd8
1396	LL0000022756	1652.97050079815	-0.351060368617444	0.109538453837702	-3.20490527589146	0.00135106935997583	0.0215907675244039	psmc1b
1397	LL0000009592	208.249517629711	-0.533782346128683	0.166554944624641	-3.20484238598649	0.00135136458605981	0.0215907675244039	elovl8b
1398	LL0000031413	2462.98860962385	-0.366347724192613	0.11432488039013	-3.20444441264634	0.0013532341852454	0.0216051172145425	txnl1
1400	LL0000012895	34.3102601605847	0.97314980544478	0.303851045709509	3.20271994842875	0.00136136297527062	0.0217193060043175	iscub
1401	LL0000005554	311.653710013518	-1.00176213749404	0.312827236905881	-3.2022855407422	0.00136341777886464	0.0217364956286376	chadla
1402	LL0000031559	852.718493158311	0.404193351325069	0.126270531241262	3.20101093542394	0.00136946334666569	0.0217947736569476	ufl1
1403	LL0000008567	265.26507164439	-0.636620589876786	0.198882100643025	-3.20099490008636	0.00136953956095527	0.0217947736569476	cyp2aa3
1404	LL0000021196	2350.69599363785	0.287734748510645	0.0898951521707229	3.20078159458698	0.00137055375199188	0.0217947736569476	pabpc1b
1405	LL0000023796	570.189567611719	0.45315853528748	0.141581548323594	3.20068921870918	0.00137099318102831	0.0217947736569476	rnf183
1406	LL0000024987	26.2167042675091	1.36096769953379	0.425389867008865	3.19934207437394	0.00137741628574018	0.0218812415677583	si:ch211-120c15.3
1407	LL0000031551	130.978460620277	-0.582215131514513	0.182014015056604	-3.19873791770073	0.00138030587363984	0.0219114936686296	ucmab
1408	LL0000013439	956.326092581395	-0.517817026585979	0.161963977269177	-3.19711231668131	0.00138810865316966	0.0220196408320208	kntc1
1409	LL0000033436	20.4155032447752	-1.66096297678234	0.519676263814902	-3.19614939614393	0.00139274977207289	0.022063729811098	XLOC_010286
1410	LL0000002893	23.9373035849659	1.47521527324703	0.461563835541575	3.19612404536869	0.00139287215174377	0.022063729811098	BX511067.1
1411	LL0000019778	654.540106220256	-0.418175239620927	0.130850446187341	-3.19582585925782	0.00139431237560156	0.0220708236536502	mxd1
1412	LL0000024556	1724.69603863975	-0.408979313888263	0.128000280183128	-3.19514389580354	0.00139761138781659	0.0221073095768427	sf3b4
1413	LL0000024897	36.5754663280173	1.05371359320704	0.329897298439149	3.19406554158674	0.00140284264026626	0.0221633392149633	si:ch211-106h11.1
1414	LL0000031854	1527.6606081609	0.51423801711026	0.161001107142218	3.19400298692366	0.00140314665533581	0.0221633392149633	vim
1415	LL0000021696	466.620565668892	0.362219579176941	0.113436237585986	3.1931557929394	0.00140726999715643	0.0222126932127459	phf13
1416	LL0000013463	593.454288132155	0.452052756022451	0.141581760318821	3.1928742445672	0.00140864278074209	0.0222185925132652	krt222
1417	LL0000037503	178.326528127225	-0.553262797645459	0.173324124873516	-3.19207033671281	0.00141256930210793	0.0222647351374063	XLOC_041269
1418	LL0000012819	471.766917437003	-0.572967718999046	0.179510272353064	-3.19183805744622	0.00141370569970098	0.0222668659782931	ipo11
1419	LL0000021683	3631.76377568425	-0.387752335648759	0.121531909249046	-3.19053932456676	0.00142007513631466	0.0223513595411451	phb
1420	LL0000031369	1889.80346020486	-0.324045132899629	0.101583523540084	-3.18993791125746	0.00142303362916623	0.0223820848038592	tufm
1421	LL0000009008	8.80708038854203	2.18248898086278	0.684250856691317	3.18960357816162	0.00142468074829133	0.0223921553653705	dmrt1
1422	LL0000031872	1062.29101123027	-0.34095613738299	0.106927114832228	-3.18867798797302	0.00142924991607177	0.0224481060264379	vmp1
1423	LL0000007473	3616.53112227443	0.303648359500973	0.095250926929135	3.18787826313629	0.00143320862483838	0.0224827085065657	cstf3
1424	LL0000022322	1374.52347468317	0.355685316147863	0.111576446366408	3.18781721170634	0.00143351124969825	0.0224827085065657	pora
1425	LL0000027369	167.122493990188	-0.571768443871712	0.179378960369293	-3.18748889331611	0.00143513969626911	0.0224827085065657	si:dkey-251i10.1
1426	LL0000028946	8950.94217811536	-0.330006819388964	0.103534248207091	-3.18741696688498	0.00143549667622856	0.0224827085065657	smarca5
1427	LL0000017031	9.12841241567024	1.86287275851365	0.584758204681896	3.18571461434566	0.00144396959799448	0.02259949603054	LOC110437824
1428	LL0000005568	173.308665955002	-0.473554185301105	0.148686904365205	-3.18490849831643	0.00144799784674607	0.0226466048605012	chchd7
1429	LL0000024071	265.061394511301	-0.533371933957385	0.167565399596103	-3.18306723967487	0.00145723769279624	0.022749363029968	rtel1
1430	LL0000023842	234.332936135431	-0.584771014040525	0.183714404262481	-3.18304390114689	0.00145735515869883	0.022749363029968	rnpep
1431	LL0000011619	24.3858997724461	-1.15874044418713	0.364049568219708	-3.1829194300481	0.0014579817856198	0.022749363029968	gpr186
1432	LL0000012159	647.768380827225	-0.716315915577989	0.225059485464362	-3.18278482730922	0.00145865969787475	0.022749363029968	hmbsb
1433	LL0000026057	5815.16142795752	-0.397647999230027	0.124958877759576	-3.18223087754607	0.00146145266537593	0.0227769497392856	si:ch211-51e12.7
1434	LL0000023793	109.108422810444	-0.722224252092184	0.226996669715031	-3.18165131232479	0.0014643800588072	0.0228065913920673	RNF180 (1 of many)
1435	LL0000010107	29.2918883136291	-0.964326571808479	0.303170057319041	-3.18081073156136	0.00146863544936743	0.0228568596178668	fam83c
1436	LL0000021646	1158.58885867965	0.427749409044078	0.134580153260151	3.1783988848431	0.00148090861831582	0.0230201062650732	pgam1a
1437	LL0000022232	1120.19243005569	0.323421594681949	0.101757931109173	3.17834286877315	0.0014811947871097	0.0230201062650732	pnrc2
1438	LL0000000192	193.64350678633	-0.750370531782843	0.236124297162768	-3.17786242584594	0.00148365131508268	0.0230421824353623	acoxl
1439	LL0000037416	9.02579809229215	-2.0468400926258	0.645074503684683	-3.17302897717115	0.00150857466946749	0.0234129104319309	XLOC_040514
1440	LL0000012867	133.998228336222	0.620456321030272	0.195567801787023	3.17258932892216	0.00151086071785634	0.0234275621954405	irf9
1441	LL0000005772	364.676306158035	0.50330071127642	0.158647707717066	3.1724423788966	0.00151162552834789	0.0234275621954405	cldn5b
1442	LL0000035765	49.2162932487388	-1.13301145620309	0.357372814976276	-3.17039072006164	0.00152234082917161	0.023577200585499	XLOC_028299
1443	LL0000018383	231.936651360699	1.71920228699871	0.542406115497043	3.16958499891413	0.00152656800910911	0.0236206419643053	lrrc58a
1444	LL0000000256	161.12743909392	0.474770501898037	0.149795797632439	3.16945140919776	0.00152726992556974	0.0236206419643053	ada2a
1445	LL0000024496	2654.08097327268	-0.429393011666475	0.135499802204859	-3.16895674148134	0.00152987163255186	0.0236444371841232	serpina1
1446	LL0000022109	181.01073188081	0.505101611895355	0.159507078224108	3.16664073794698	0.0015421070474087	0.0238169866210899	plekhb2
1447	LL0000019577	355.32657790251	-0.439000348718451	0.138672381256243	-3.16573743626175	0.00154690355887738	0.0238744865714316	MRPS12
1448	LL0000030683	504.339011031129	0.40843195445217	0.12902673509707	3.16548313917186	0.00154825634688481	0.0238787941433551	tmprss4a
1449	LL0000013596	14.9563903516245	1.752749401156	0.553754068319098	3.16521268453415	0.00154969628388043	0.0238844389144149	leg1.2
1450	LL0000010422	3277.561243789	0.43099360974699	0.13618461067228	3.16477469531525	0.001552030813648	0.0239038540827781	fmoda
1451	LL0000015233	29.6534140985093	0.944472704145772	0.298532856667436	3.16371442222157	0.00155769559923546	0.0239744983577831	LOC101885938
1452	LL0000030495	209.538364089964	0.445664305732171	0.140888108671409	3.16324997144781	0.00156018304030535	0.0239961762215706	tmem154
1453	LL0000001123	827.720321852659	-0.337989083329952	0.106936077993662	-3.16066466688618	0.00157409602713049	0.0241931105965923	ap1s1
1454	LL0000024355	349.675773747629	-0.420384830738164	0.133013505111749	-3.16046728025839	0.00157516295610907	0.0241931105965923	sdk1b
1455	LL0000007271	689.472007507917	0.382616197765221	0.121081782144161	3.15998155122687	0.00157779129087515	0.0242145538304371	cramp1
1456	LL0000029204	3122.02748123218	-0.484221004896091	0.153243853436124	-3.15980702676553	0.00157873664811753	0.0242145538304371	sox9b
1457	LL0000003932	680.417668027965	0.533295590618299	0.168795483055757	3.15941861099529	0.00158084247552986	0.0242301424230076	c7a
1458	LL0000031155	351.924922916232	-0.368611022423144	0.116693600231154	-3.15879381296813	0.00158423529475326	0.0242517714014329	trmt1l
1459	LL0000013549	425.579330457371	-0.43345068777235	0.137226014337324	-3.15866266221839	0.00158494832890378	0.0242517714014329	lats2
1460	LL0000001186	16650.1037717071	-0.325109028404925	0.102929618134057	-3.15855663606465	0.0015855249828095	0.0242517714014329	apoc1
1461	LL0000013719	686.032737061169	-0.336935215641888	0.106706210554553	-3.15759704979526	0.00159075276190576	0.0243150112885113	lman2lb
1462	LL0000031319	487.733008034531	-0.525515038481064	0.166440045534993	-3.15738340969497	0.00159191882035403	0.0243161226405726	ttf2
1463	LL0000001847	20.7397453422741	1.27554368209078	0.40405966389898	3.1568201333991	0.0015949969840979	0.0243464193042809	bcl3
1464	LL0000029282	71.818730760164	0.853983924823529	0.270598421490684	3.15590874521391	0.00159998909894019	0.0244058693830108	spinb
1465	LL0000024095	556.804350905437	0.477797745224132	0.151465602509833	3.15449671283031	0.00160775189520792	0.0245074723436766	rufy2
1466	LL0000010173	493.315763880958	0.423507489636755	0.134297988201025	3.15349094435296	0.00161330233780313	0.0245752356114669	fbp1a
1467	LL0000029262	215.464182892801	0.562641814554508	0.178536436567402	3.15141169708569	0.00162483285060939	0.0247339374384344	specc1
1468	LL0000028578	77.7206041627165	-0.701385274283316	0.222676536387005	-3.14979425162394	0.00163385482659794	0.0248542622048825	slc24a4a
1469	LL0000010626	2878.09933600777	-0.329037496806367	0.104474234721897	-3.14946070370596	0.00163572105332957	0.0248656433534173	foxp4
1470	LL0000009062	67.980780799928	0.689060934138507	0.218988884007168	3.14655667232841	0.00165205242024313	0.0250967526135295	dnajc12
1471	LL0000030774	69.5834110825293	-0.831494088698855	0.264361336237579	-3.14529386381827	0.00165920075792848	0.0251743453862352	tnnt1
1472	LL0000001307	323.328690100069	0.376224459332631	0.119616539467348	3.14525450249568	0.00165942402590921	0.0251743453862352	arhgef16
1473	LL0000008933	33.2666904322046	1.15445734020401	0.367082131008412	3.14495651704049	0.00166111517633679	0.0251828231231972	dicp3.1
1474	LL0000013749	229.363903249825	-0.491505720240598	0.156304799977086	-3.14453375912098	0.00166351716605402	0.0252020584285024	lmx1ba
1475	LL0000022203	1039.75364351854	-0.334235799484701	0.106302581488576	-3.14419268849665	0.00166545736053137	0.0252033572774224	pmpca
1476	LL0000000378	301.603581730717	0.553446715103498	0.17602593461034	3.14412030436671	0.00166586938839078	0.0252033572774224	adi1
1477	LL0000021529	4512.35329099512	-0.279882407176028	0.0890250232462787	-3.14386221952183	0.00166733923277101	0.0252084463200729	pdhb
1478	LL0000028871	147.390791376977	-0.843515754065575	0.268344127813884	-3.14341051893863	0.00166991462912377	0.0252165676236775	slc8a1a
1479	LL0000030775	284.893539067232	-0.820027330190551	0.260880964286051	-3.1433007480431	0.001670541046596	0.0252165676236775	tnnt2a
1480	LL0000022183	1369.24872112639	-0.30827153824013	0.0980765832814525	-3.14317167182992	0.00167127790815201	0.0252165676236775	plxnb1a
1481	LL0000040001	39.798442753037	-1.10310536368837	0.351047163024803	-3.14232809683875	0.00167610101982764	0.0252706426237738	LOC108190746
1482	LL0000006019	15503.1486915602	-0.39993785994987	0.127281688961848	-3.14214765070999	0.0016771343755706	0.0252706426237738	col5a3b
1483	LL0000031399	2082.44790675874	0.80256462715108	0.255506071305579	3.14107849981863	0.00168326908531375	0.0253301534457052	txlnbb
1484	LL0000039435	18.6076384662656	-1.33018141908757	0.423485913034265	-3.14102872881145	0.00168355516993701	0.0253301534457052	znf1053
1485	LL0000024649	97.8454802455458	0.691964702009919	0.22031028438746	3.1408642766443	0.00168450076196933	0.0253301534457052	sh3pxd2ab
1486	LL0000022080	459.219241564032	0.438178464519686	0.139525323908822	3.14049415721858	0.00168663071824548	0.0253450453876888	plce1
1487	LL0000025635	579.384019917701	-0.497279697942358	0.158438012838908	-3.13863882178305	0.00169734515255373	0.025488829299659	si:ch211-221f10.2
1488	LL0000006022	1112.40112158684	-0.493063925300106	0.157116052720102	-3.13821482123463	0.00169980249879838	0.0254949376126551	col6a3
1489	LL0000005482	118.799819249632	-0.604251782904567	0.19254924197297	-3.13816754983327	0.00170007666855357	0.0254949376126551	cers1
1490	LL0000001496	6139.90724437312	-0.26655522346077	0.0849449665220531	-3.13797549607095	0.00170119098098832	0.0254949376126551	asph
1491	LL0000016424	8.67825581502186	-2.15990870724478	0.688421704362524	-3.13747909683477	0.00170407424491218	0.0255159037148197	LOC108180265
1492	LL0000030124	253.137233990796	-0.404235984858973	0.128846736498459	-3.13733972504463	0.00170488457375099	0.0255159037148197	tdrkh
1493	LL0000005282	2664.92092321937	-0.272703796072072	0.0869387449568474	-3.13673490694431	0.00170840518622698	0.0255513996917875	cdc37
1494	LL0000012925	1483.85028155475	-0.314951246971116	0.100426370021388	-3.13614090506348	0.0017118693452393	0.0255860041922864	itga3b
1495	LL0000006084	2748.11370157724	-0.275812381230496	0.0879530855583755	-3.13590341350147	0.00171325617898893	0.025589534869519	coro1ca
1496	LL0000006053	776.223910631629	-0.294578510065226	0.0939810055801602	-3.13444730929132	0.00172178172400911	0.025699614457693	cop1
1497	LL0000019431	181.536903184861	-0.511558180658788	0.16332362694374	-3.13217499654845	0.00173516417973831	0.0258819928620926	mnx2a
1498	LL0000019024	435.365300836213	-0.436844304825263	0.139514051405076	-3.13118499839772	0.00174102448842388	0.0259520004172567	mid1ip1l
1499	LL0000022734	2622.42731753747	-0.354199155004589	0.113128163736556	-3.13095469161349	0.00174239039961375	0.0259549648274681	psma3
1500	LL0000039679	179.940675277249	0.514823834405191	0.164442901232247	3.13071485936685	0.00174381385200076	0.02595878183969	znf983
1501	LL0000038605	57.4087373180524	0.723760850662016	0.231239197165402	3.12992286573422	0.00174852209187699	0.0259812349119617	zgc:113336
1502	LL0000031078	224.99968530058	-0.418088738899479	0.133581159739458	-3.12984809920003	0.00174896716684824	0.0259812349119617	trim25l
1503	LL0000011436	1008.93725949091	0.346501864904144	0.110720899292513	3.12950732082407	0.0017509970936776	0.0259812349119617	gna13b
1504	LL0000000286	340.731430863153	-0.388028395803332	0.123990582005913	-3.12949894682185	0.00175104700265662	0.0259812349119617	adamts18
1505	LL0000039616	1687.37899479681	0.286107289713715	0.0914232846811045	3.12947943963829	0.00175116327037008	0.0259812349119617	znf516
1506	LL0000011116	30.0605061566517	-1.1813693935967	0.377542374074481	-3.12910410783094	0.00175340172482162	0.0259971029066886	galnt18a
1507	LL0000001610	3331.05630004015	-0.308960443429571	0.0987614411162123	-3.12835090231236	0.00175790173238813	0.026046458713066	atp5l
1508	LL0000008514	62.3390381781704	-0.83660641823055	0.267496473899353	-3.12754185516975	0.00176274719053115	0.026078936938079	cyb561a3b
1509	LL0000038744	33.595950825428	1.96054087124965	0.626888491636172	3.12741563676286	0.00176350423051683	0.026078936938079	zgc:153704
1510	LL0000018610	21.7552690981073	1.08193756948517	0.345954578681742	3.12739774570374	0.00176361156271901	0.026078936938079	map3k8
1511	LL0000021244	247.830746002001	-0.525740162690964	0.168132294212829	-3.12694337011461	0.00176633947072867	0.0261019201521633	pane1
1512	LL0000023872	286.185000764207	0.425500271219244	0.136116739828165	3.12599516970799	0.00177204462376282	0.0261688395966037	rp2
1513	LL0000008939	16.0102152862675	1.40970990557457	0.451030171111312	3.12553349169775	0.00177482858578319	0.0261810626648449	dio3a
1514	LL0000013236	174.828979674187	0.421393680535676	0.134825806978862	3.12546751974376	0.00177522673105153	0.0261810626648449	kdf1a
1515	LL0000012901	636.361653379842	-0.44434472341307	0.142201632661076	-3.12475120782983	0.00177955501121848	0.0262275039426766	isl2a
1516	LL0000000021	478.948425770215	-0.475468485822385	0.152304654294683	-3.12182505534229	0.00179733708909589	0.0264720376566177	aass
1517	LL0000029578	161.582044749959	0.6133697930243	0.196592888063271	3.11999990979783	0.00180851095345243	0.0266083464535126	stn1
1518	LL0000001608	1280.74754340571	-0.358357576993218	0.114861041441483	-3.11992275619221	0.00180898470493305	0.0266083464535126	atp5if1a
1519	LL0000024311	355.315460709842	-0.436626518781089	0.139961808620254	-3.11961186473197	0.00181089484867275	0.0266188376962869	scospondin
1520	LL0000007372	1390.82425437821	0.268761302289231	0.0861858509840339	3.11839239527866	0.00181840528237062	0.0267115808982316	crybg1a
1521	LL0000032087	55.7221602943627	-0.799207879639443	0.256324928945234	-3.11794831243356	0.00182114738956615	0.0267342032633341	wnt16
1522	LL0000008988	466.371413106327	0.331798290005322	0.106434608364526	3.11739099813242	0.00182459405104828	0.0267671317251409	dlgap4b
1523	LL0000009355	273.380301205696	-0.476711394851608	0.15294666169451	-3.11684733468569	0.00182796206485987	0.026798863759053	ech1
1524	LL0000036460	18.3001516966549	1.39731594039055	0.448833259113084	3.11321835452148	0.00185059046029893	0.0271127350705192	XLOC_032844
1525	LL0000022590	452.314584221586	-0.50976305048419	0.163793932264593	-3.11222182309365	0.00185684918541394	0.0271865213190297	prkcdb
1526	LL0000038068	113.573432046645	0.588643578561072	0.18922371477813	3.1108340688231	0.00186559738879714	0.0272966354781897	XLOC_043789
1527	LL0000009944	114.974287583272	1.12809464777642	0.362697256157776	3.11029275414671	0.00186902001157579	0.0273287344230411	fads2
1528	LL0000029898	130.59120518575	-0.682725552571175	0.219604517523936	-3.10888664891314	0.00187793749893982	0.0274410840843769	tac1
1529	LL0000030729	319.414811399114	0.400551910440868	0.128851440739647	3.10863354062302	0.00187954685064191	0.027446567273983	tnfrsf1a
1530	LL0000001370	566.94118557671	0.376611983106547	0.121174602328861	3.10801088568414	0.00188351130325982	0.0274864116696184	arl6ip5b
1531	LL0000017085	6.06655935404113	2.49821259986694	0.803866718696216	3.10774478127265	0.00188520793526943	0.0274931308068145	LOC110437940
1532	LL0000031582	43.5654317279992	1.16601734271888	0.375502801384115	3.10521609538173	0.00190140055605228	0.0277111064001328	ugt2a6
1533	LL0000000023	250.658372838115	0.558296681750924	0.179804806573679	3.1050153351832	0.00190269159594611	0.0277117623404332	aatka
1534	LL0000001689	689.108674588753	-0.375690861952813	0.121027237104952	-3.10418440459829	0.00190804367438748	0.0277669896210108	aurkaip1
1535	LL0000039161	2047.48375540282	0.368429308680012	0.118693511293377	3.10403917337452	0.00190898053644449	0.0277669896210108	zgc:55733
1536	LL0000021564	260.465948292449	-0.577833212360498	0.186206797447224	-3.10318001427564	0.0019145314736331	0.0278295293945099	pdxkb
1537	LL0000039585	277.972144264682	0.422328833194482	0.1362240387651	3.10025188669329	0.00193356133232328	0.0280877883937751	znf341
1538	LL0000024712	66.8778104042537	0.780926914295937	0.252051478437445	3.09828341074282	0.00194645188832888	0.0282530398942209	si:busm1-57f23.1
1539	LL0000008388	16.0571305142877	-1.48479626108282	0.479256062910995	-3.09812723508219	0.00194747797472305	0.0282530398942209	CU929346.1
1540	LL0000013552	145.213017676846	-0.495564360680548	0.159971705379722	-3.09782507790509	0.0019494645811758	0.0282599883651653	lbh
1541	LL0000029207	7.75328963780343	2.14001615139036	0.690851063617616	3.09765196015513	0.00195060362446555	0.0282599883651653	sp100.2
1542	LL0000030423	473.840128702349	0.411310909329419	0.13278909995866	3.09747493926436	0.00195176898061573	0.0282599883651653	tmco3
1543	LL0000013497	136.470034949328	0.584586091777463	0.188755356250688	3.09705697040495	0.0019545230716172	0.0282814529035567	l3mbtl4
1544	LL0000013532	741.323579613157	0.369167493409253	0.119216617471137	3.09661103661685	0.0019574653633531	0.0282930355087575	large1
1545	LL0000019365	948.833169329448	-0.530165749058307	0.17121174711255	-3.09655007906548	0.00195786787985512	0.0282930355087575	mlf1
1546	LL0000003947	2155.93098414102	-0.532150412860144	0.171903345397981	-3.0956373282215	0.00196390407445173	0.0283618354648093	ca2
1547	LL0000012638	599.827391899928	0.332364460764537	0.107410293921872	3.09434457935934	0.00197248250411505	0.0284672361398564	il10rb
1548	LL0000013398	166.318429284287	1.06637974115811	0.344816181457581	3.09260353342581	0.00198409010559807	0.0286161893310643	klhl24b
1549	LL0000030436	2314.90602721381	-0.299837927169897	0.0969814477533278	-3.09170397138775	0.00199011204605404	0.0286844406378755	tmed9
1550	LL0000032072	1150.02104313786	0.273636952069441	0.0885166604257506	3.09136100202259	0.00199241240059642	0.0286989972728397	wipi2
1551	LL0000021596	17.2948966873816	-1.23680471946839	0.400151091168497	-3.09084430047848	0.00199588261495176	0.0287303749880434	penka
1552	LL0000029574	400.298730109329	0.434639737836679	0.140632868977462	3.09059852790413	0.00199753519189374	0.0287355644681222	stmn4
1553	LL0000021198	5943.60562250508	0.509382236451793	0.164903792297838	3.08896617448178	0.00200854305865457	0.0288752408690871	pabpc4
1554	LL0000019500	174.092775261852	0.538182869116548	0.174359864046757	3.0866212936036	0.00202445333819024	0.0290851694065574	mppe1
1555	LL0000011212	40.3764280151261	0.819204929892047	0.265424711818128	3.08639283916178	0.00202600959357543	0.0290887368373903	gchfr
1556	LL0000024990	62.9642125852678	0.975085482265472	0.316051439171176	3.08521133402388	0.00203407566320968	0.0291857049998601	si:ch211-120g10.1
1557	LL0000039829	77.0686325802522	-0.754313982031841	0.244513645790796	-3.08495658633804	0.0020358186683885	0.029191880841367	hpdl
1558	LL0000023022	143.631378676544	0.99203519651103	0.321619448649302	3.08450002223826	0.00203894594793319	0.0292164820190295	rab11fip4b
1559	LL0000001235	5111.6120561518	-0.324359814561761	0.105164033090713	-3.08432270072766	0.00204016171652665	0.0292164820190295	arf2b
1560	LL0000010424	1558.2209367504	0.236576789079173	0.076712484746572	3.08394115847936	0.002042779938383	0.0292351517565238	fmr1
1561	LL0000028471	193.098047483005	-0.596810918118111	0.193609831541974	-3.08254448322643	0.00205239053269822	0.0293401842055837	slc10a1
1562	LL0000030203	737.875694091925	0.37068892638623	0.120259779078873	3.08240152464533	0.00205337657471715	0.0293401842055837	tfcp2
1563	LL0000021488	1542.93868711599	-0.380989822396032	0.12360568930284	-3.08230005062784	0.00205407674496825	0.0293401842055837	PDCL3
1564	LL0000020566	691.845769509224	2.03552715266985	0.660784375742692	3.08047106952554	0.00206673431759334	0.029502035444978	nr0b2a
1565	LL0000006128	170.765711393563	-0.49291259334167	0.160095186996911	-3.07887202974554	0.00207785914946218	0.0296418136523662	cpa6
1566	LL0000010171	34.9801490801114	-0.906917601731089	0.294593922954663	-3.07853465758919	0.002080213319385	0.0296527837485173	fbn2a
1567	LL0000021689	72.185184557372	0.712459761327607	0.231439851027614	3.07837979571893	0.00208129475860771	0.0296527837485173	phc3
1568	LL0000012431	467.717410891239	-0.671806710217028	0.218259428391936	-3.07801919562733	0.00208381491810095	0.029669682316623	hunk
1569	LL0000022416	644.826534317644	0.294503245841199	0.0957114346328199	3.07699123904065	0.00209101446471116	0.0297531424793194	ppp1r12c
1570	LL0000022877	309.620564984253	0.518206698574146	0.168441552621159	3.07647780794115	0.00209461894255671	0.0297853742215226	ptpn21
1571	LL0000027933	197.436123980129	0.593209359272423	0.192888389383232	3.07540210776415	0.00210218924333155	0.0298625319525583	si:dkey-7j14.5
1572	LL0000004510	108.232851869633	-0.558900984339303	0.181739918643475	-3.07527915997209	0.00210305609141019	0.0298625319525583	CABZ01080056.1
1573	LL0000024405	359.00741131215	0.56898751457238	0.185028469187627	3.07513496204414	0.00210407318208898	0.0298625319525583	selenoo1
1574	LL0000019648	140.522279591258	0.800516635141376	0.260407778529433	3.07408879896764	0.00211146574484843	0.0299301256628046	msmo1
1575	LL0000022667	2901.59229170501	-0.273428272684466	0.0889463721222882	-3.07408010198035	0.00211152730058186	0.0299301256628046	prpf6
1576	LL0000012735	2056.78667836852	-0.470631893205596	0.15311082243965	-3.07379900196866	0.00211351776305457	0.029939257993843	impdh2
1577	LL0000009919	419.57179125264	-0.545318335135195	0.177432548089326	-3.07338389155446	0.00211646029689413	0.0299618567809838	f5
1578	LL0000018270	463.882695657585	0.336052420197587	0.109363285002559	3.07280839442346	0.00212054595596589	0.0299885232737158	lonp2
1579	LL0000040172	1969.07838113845	0.27870602020949	0.0907028035061879	3.07273876259488	0.00212104078730013	0.0299885232737158	si:ch211-262e15.1
1580	LL0000000913	2439.17116253351	-0.300892784284199	0.0979430794544561	-3.07211888742089	0.00212545053495016	0.0300154413556198	alox12
1581	LL0000009400	6253.70441312057	0.399533698450607	0.130052658898223	3.07209173449713	0.00212564389096678	0.0300154413556198	eef1da
1582	LL0000004139	82.3814156782695	2.11494729482386	0.688670849014417	3.0710568014468	0.00213302568571519	0.0300950368386398	CABZ01045617.1
1583	LL0000013801	357.481924082903	0.554580413596248	0.18059083494445	3.0709222523216	0.00213398709957441	0.0300950368386398	LO017954.1
1584	LL0000019429	496.165840361274	0.396934822227566	0.12936281340901	3.06838427340449	0.00215219669492432	0.030315381536455	mntb
1585	LL0000001425	42.9839845855855	0.800569879023987	0.260910925860273	3.06836471636577	0.0021523375650208	0.030315381536455	arsib
1587	LL0000020448	322.742016233746	-0.388911669861905	0.126775727150106	-3.06771397494272	0.00215702970350937	0.0303622408899041	nocta
1588	LL0000038451	27.8114903944116	1.24025628295257	0.404482392770468	3.06628002879814	0.00216740221859085	0.0304791887169703	zgc:101562
1589	LL0000039732	712.749439803478	0.377082382089566	0.122980894636838	3.06618668861606	0.00216807898157585	0.0304791887169703	zranb1b
1590	LL0000012035	464.715063785136	-0.71284985916042	0.232510428464894	-3.0658833836696	0.00217027943178836	0.0304798625993213	hemgn
1591	LL0000014313	24.3874008148671	1.14590133431171	0.373780615863933	3.06570561895819	0.00217157005024365	0.0304798625993213	LOC100536116
1592	LL0000009980	165.797395645037	0.892497453486109	0.291139817904724	3.06552865186644	0.00217285557658778	0.0304798625993213	fam129ab
1593	LL0000031064	468.213707355077	-0.323062677536178	0.10538919672244	-3.06542499215567	0.00217360890658829	0.0304798625993213	trib2
1594	LL0000032153	148.528720853728	0.535349556344982	0.174672664543116	3.06487313138134	0.00217762349633693	0.0305031814498702	wu:fi36c02
1595	LL0000027586	10.1205724835859	1.82814343176423	0.596506284055028	3.06475133729788	0.0021785104198024	0.0305031814498702	si:dkey-32n7.7
1596	LL0000000266	189.693013524527	0.444539022676616	0.145054661112206	3.06463107954005	0.00217938648038866	0.0305031814498702	adam15
1597	LL0000014950	8.47306815225738	2.46123019604374	0.803528645451584	3.06302732326428	0.00219110052700973	0.0306478463652178	LOC101884617
1598	LL0000009312	4251.85618022564	-0.302313608093965	0.0987077770977456	-3.0627131618474	0.0021934019521121	0.0306607538749046	dynll1
1599	LL0000030139	1895.87870813924	0.445056399219992	0.145346356521956	3.06204028686994	0.0021983386306674	0.0307104592625899	tefa
1600	LL0000024084	162.044255721454	-0.522544638286833	0.170685925174928	-3.06143952848661	0.00220275481465272	0.0307528355793324	rtn4ip1
1601	LL0000004682	132.844341957876	-0.927162602445912	0.302950774604297	-3.06043978153525	0.00221012199765649	0.030836332012472	CABZ01109081.1
1602	LL0000019009	76.0995382397144	0.672170234041906	0.219677804247155	3.05980040334736	0.00221484543800934	0.0308828605274781	mical2a
1603	LL0000035594	70.7891835941674	-0.884534909602908	0.289177368976972	-3.05879714146423	0.00222227573895636	0.0309670503974872	XLOC_026836
1604	LL0000000384	1802.92740336663	-0.47728146017243	0.156073777378726	-3.05805028998732	0.00222782185221315	0.031024895424684	adka
1605	LL0000014397	11.3156705362045	1.8135167211209	0.593178491271775	3.05728671522246	0.00223350526308432	0.0310845788804727	LOC100537439
1606	LL0000028216	25.2074633897501	1.03423448414623	0.338329635401396	3.0568841033367	0.00223650731533754	0.0310916732800282	si:dkeyp-59c12.1
1607	LL0000021547	1077.76262392205	0.37997150223653	0.124301919524832	3.05684339943458	0.00223681102734016	0.0310916732800282	pdlim4
1608	LL0000022740	3883.51005828074	-0.288999912794486	0.0945518849603861	-3.05652196056765	0.00223921077011929	0.0311055887117134	psma8
1609	LL0000022763	5184.13280832003	-0.381089018586233	0.124749278883146	-3.05483945076109	0.00225181029661216	0.0312610867644535	psmd1
1610	LL0000023270	299.289459517963	0.56415444133861	0.184767963845522	3.05331308305308	0.00226329670754346	0.0313947982676585	rbm10
1611	LL0000025910	1782.61483997117	0.288612397777618	0.0945433994658294	3.05269748505214	0.00226794445321918	0.0313947982676585	si:ch211-264f5.6
1612	LL0000025878	364.422892434684	0.628821332544321	0.205991843493529	3.05265160930547	0.00226829116352025	0.0313947982676585	si:ch211-256m1.8
1613	LL0000008450	918.194800257822	0.31531167342195	0.103294712758091	3.05254417194022	0.00226910332161434	0.0313947982676585	cwc25
1614	LL0000004993	2543.51453280156	0.384004496791759	0.125800414357363	3.05248992027094	0.00226951353092003	0.0313947982676585	cbsb
1615	LL0000003934	769.722640534599	-0.395253861737076	0.129487955484683	-3.05243727308545	0.00226991167330913	0.0313947982676585	c8a
1616	LL0000025246	9.04240855110868	-2.37072649155266	0.776833631233581	-3.05178148349221	0.00227487642340625	0.0314439102899658	si:ch211-162i8.7
1617	LL0000005344	629.822772621189	0.289882117552213	0.0950050337491305	3.05122903611269	0.00227906652410147	0.0314682146189655	cdip1
1618	LL0000024217	834.989358211065	0.627510877311079	0.205671447497811	3.05103544972016	0.00228053647436272	0.0314682146189655	sat1a.2
1619	LL0000009263	16.5297051242218	1.82133638590878	0.596970195424507	3.05096703297494	0.00228105618762895	0.0314682146189655	duox2
1620	LL0000008563	96.3278339152027	0.662802165763474	0.217256574757197	3.05078070251366	0.00228247215754843	0.0314682146189655	cyp2aa1
1621	LL0000018295	450.701032326306	-0.324322064208829	0.106313562499894	-3.05061796992413	0.0022837094602073	0.0314682146189655	lpcat3
1622	LL0000012706	133.222197187694	0.548528899808771	0.179894058950433	3.04917740479639	0.00229468931464458	0.0315999321100281	im:7138535
1623	LL0000023595	371.294923748239	-0.664380528079832	0.217953357195854	-3.04826930232974	0.00230163561441076	0.0316759752874352	rgn
1624	LL0000000073	124.063330787151	0.660813909596921	0.21680486510026	3.04796624047773	0.00230395809218436	0.0316883289858875	abcg2d
1625	LL0000004123	27.0472166763125	-1.19134795303765	0.390924998597005	-3.04751028282483	0.00230745631265469	0.0317168284261065	CABZ01044048.1
1626	LL0000001461	799.86401907163	0.577600404357379	0.189719139211892	3.04450255655163	0.00233065449421565	0.032015908555501	asb2b
1627	LL0000020079	11424.3369242537	-0.263508130419655	0.0865757718409092	-3.04367058839365	0.00233710895524267	0.0320847550398746	mt-nd2
1628	LL0000024068	1405.18044499436	-0.281062826449131	0.0923717172610393	-3.04273683312455	0.00234437257950719	0.0321646182407403	rsu1
1629	LL0000028595	98.9658267621313	-0.51844324475934	0.170487442519936	-3.04094681166161	0.00235835487332915	0.032336505784735	slc25a21
1630	LL0000018368	22.4333716463237	-1.09015090269191	0.358721019310616	-3.03899365804363	0.00237369851290308	0.0325268360609763	lrrc3ca
1631	LL0000007265	1572.46210175929	-0.476057150736823	0.156731708576076	-3.03740165319355	0.00238627257881875	0.0326790037887494	crabp2a
1632	LL0000038789	43.4295233101846	0.751176225835843	0.247415880896615	3.03608734861174	0.0023966992142037	0.032788101414494	zgc:158320
1633	LL0000006020	3254.30317877973	-0.433745814340727	0.142866308480411	-3.03602591089697	0.00239718763039421	0.032788101414494	col6a1
1634	LL0000038719	257.848249302502	0.397209365698534	0.130858324213433	3.03541534775179	0.00240204642617472	0.0328343654075758	zgc:153240
1635	LL0000011416	352.848864753228	0.503294356212757	0.166045466439972	3.0310635213561	0.0024369397418091	0.0332908721485469	gm2a
1636	LL0000011639	30.1170108593327	1.13035548757937	0.373046567474657	3.03006537556778	0.00244500808289096	0.0333805891734162	GPR45
1637	LL0000008039	1561.46870782472	0.346159006287915	0.114252498288613	3.02977187784098	0.00244738516832233	0.0333925436463121	CU539058.1
1638	LL0000029560	366.805257278975	-0.582073377972794	0.192189896129614	-3.02863672698091	0.00245659885969902	0.0334977060942405	stk35
1639	LL0000000018	321.500904831101	-0.353093571415484	0.116628859935225	-3.02749741026011	0.00246587826997679	0.0336036352477229	aarsd1
1640	LL0000025444	69.7001950881384	0.689629833378778	0.227832841409035	3.02691143697174	0.00247066333521411	0.033618924008101	si:ch211-199g17.2
1641	LL0000000398	79.7230040675823	0.912154831093861	0.301352050792312	3.02687447686396	0.00247096543657809	0.033618924008101	adora1b
1642	LL0000019976	503.102453326327	-0.413527830537749	0.136621902910873	-3.02680479284143	0.00247153510581138	0.033618924008101	nansa
1643	LL0000002762	48.4798891826358	0.81782714021724	0.270253278272	3.02615067408776	0.0024768884099847	0.0336711480672736	BX465862.1
1644	LL0000031818	408.813835723774	0.386177090128503	0.127646182795501	3.02537123845832	0.00248328115833271	0.0337355299695127	vcam1b
1645	LL0000024481	496.077877952228	0.455462184498785	0.150555878891231	3.02520358456299	0.00248465818750278	0.0337355299695127	sept9b
1647	LL0000006109	95.8422675135447	-0.682127103723514	0.225670216849207	-3.02267225709856	0.0025055343859728	0.0339982213203386	cox5b2
1648	LL0000029401	6350.5246099552	-0.30759195073064	0.101775610185217	-3.02225602156416	0.00250898245805401	0.0340098464083447	srsf2a
1649	LL0000029652	1480.28829434526	-0.354568285482949	0.117321263781758	-3.02219967679959	0.00250944954838551	0.0340098464083447	sulf1
1650	LL0000003733	6.18254067371	2.27408218650741	0.752538107542276	3.02188309630507	0.00251207543644347	0.0340247001866643	BX927374.1
1651	LL0000024819	222.539533052106	0.557952104745254	0.184682333338537	3.02114498262531	0.00251820751110656	0.0340869963767559	si:ch1073-303k11.2
1652	LL0000038381	380.838178517159	0.410906435557065	0.136040027068009	3.02048187149834	0.00252372815501805	0.0341409453574218	zdhhc18a
1653	LL0000006743	87.4202328956673	0.81121427585825	0.268670320774521	3.01936690855799	0.00253303559290401	0.0342306129223683	CR589944.1
1654	LL0000024262	579.299614703081	-0.513094067725791	0.169937008243488	-3.01931917614216	0.00253343475135873	0.0342306129223683	scaper
1655	LL0000012194	9.44528188696471	-1.77079774116968	0.586710724225764	-3.01817858111672	0.00254299001384466	0.034338857260416	hmx3b
1656	LL0000010295	233.178612480432	0.514898350414977	0.170609642722029	3.01799090719562	0.00254456539444243	0.0343392805657764	fgf2
1657	LL0000003952	1395.87354876645	0.472178005801335	0.156530821452047	3.01651777855127	0.00255696222999778	0.0344856519073079	ca6
1658	LL0000028991	264.889836681341	0.507700090561467	0.168339080725115	3.01593716904337	0.00256186339582975	0.0345308132868205	smim29
1659	LL0000006365	411.133612483078	-0.441818171570775	0.146514100789633	-3.01553344824566	0.00256527643286363	0.0345558739351224	CR381618.1
1660	LL0000022505	298.808456119126	0.55206234433449	0.183201365221657	3.01341828793986	0.00258322595797764	0.034776601274469	pqlc2
1661	LL0000031354	2420.14259871149	-0.289429786539777	0.0960809329834899	-3.01235403895913	0.00259230067464629	0.0348776569897964	tuba8l3
1662	LL0000010421	306.427740926429	0.58674228158546	0.194953161528455	3.00965768898197	0.00261542273629503	0.0351674737939549	fmo5
1663	LL0000012336	292.37249823068	0.442737989970558	0.147141502380409	3.00892666452416	0.00262172391077496	0.0352309001665469	hsbp1a
1664	LL0000031681	9.978801425812	-2.31442525643747	0.769545894687534	-3.00752076310825	0.0026338813140503	0.0353728988070524	urp1
1665	LL0000028729	333.696872969299	-0.498005221229434	0.165629154289821	-3.00674856044978	0.00264058077077137	0.0354414703331051	slc37a1
1666	LL0000026813	221.488427920453	0.471588460527497	0.156888989043869	3.00587353772566	0.00264819109440431	0.0355221772856163	si:dkey-161j23.6
1667	LL0000020739	1668.7041373275	-0.274509626569078	0.091339750940372	-3.0053686784003	0.00265259111594659	0.035553565993748	nufip2
1668	LL0000002863	22.6374409620996	1.24899447004182	0.415620892007187	3.00512917916604	0.00265468076957487	0.035553565993748	BX510960.2
1669	LL0000011750	27.9535089380515	1.03518703528744	0.344481876477132	3.00505514505973	0.00265532702857983	0.035553565993748	grk1a
1670	LL0000020489	27.1006738160894	0.969933190664122	0.322852950452935	3.00425685843475	0.00266230457771425	0.0356204996719025	nots
1671	LL0000034691	309.10000540836	0.416310110734548	0.138580870683001	3.00409507230507	0.00266372073535388	0.0356204996719025	XLOC_019059
1672	LL0000009360	672.716503015646	-0.332722516659771	0.110766666573758	-3.00381447732939	0.00266617849148279	0.0356204996719025	eci2
1673	LL0000001222	16.8105735933871	1.30305947323427	0.433810712948922	3.00375125449633	0.00266673255187579	0.0356204996719025	aqp9b
1674	LL0000031850	30.2823829323187	0.992914691230952	0.330619075562381	3.00319843778527	0.00267158170790709	0.0356638518510526	vhl
1675	LL0000012692	885.0496660386	0.336836452995555	0.112210375728625	3.00182982908975	0.00268362145777085	0.0358030841156711	ildr2
1676	LL0000005965	705.68228532586	0.599709275306733	0.199797675020094	3.00158285248524	0.00268579940283939	0.0358106587045252	cobll1b
1677	LL0000010588	68.0542823955571	-0.788815364272785	0.263088884986979	-2.99828464555554	0.00271503962606535	0.0361788383964609	foxf2b
1678	LL0000010571	56.3846656690838	-0.826850084090009	0.275808511654048	-2.99791358552104	0.00271834739329052	0.0362012251657372	foxa
1679	LL0000008997	223.908257766053	-0.416404299519502	0.138941898356314	-2.99696710960173	0.0027268013125818	0.0362920773140749	dlx4a
1680	LL0000018698	265.074383854262	-0.428190170291455	0.142889931203289	-2.996643407171	0.00272969812936739	0.0363089033475663	mast3b
1681	LL0000023096	460.680052596054	-0.404691580277219	0.135065414214106	-2.99626357074433	0.00273310087499573	0.0363324348236132	rabep1
1682	LL0000028012	26.5006883772978	-1.53226708003106	0.511565041072875	-2.99525369602569	0.00274216664381697	0.0364311745271741	si:dkey-8e10.3
1683	LL0000026444	565.28932110349	0.688021468827433	0.229738418407561	2.99480371457449	0.00274621502301976	0.0364495561042011	si:ch73-30b17.2
1684	LL0000009513	19651.4554502705	-0.33815086266871	0.112920597955037	-2.99458972758323	0.00274814212953216	0.0364495561042011	eif4a1a
1685	LL0000011414	290.40819942756	0.369342377954115	0.123338039216091	2.99455366974838	0.00274846697782128	0.0364495561042011	glyctk
1686	LL0000031701	1811.84651294752	-0.326880233724099	0.109167986581304	-2.99428654828813	0.00275087459187682	0.0364597442928132	usp14
1687	LL0000022950	347.115823822134	0.496085129397685	0.165695173062753	2.99396246871841	0.00275379816624737	0.0364767547452898	pvalb5
1688	LL0000030889	3457.49239506657	-0.312747044884944	0.104497922282209	-2.99285419321863	0.00276381756229567	0.0365876801103903	tpra
1689	LL0000023873	481.540248508887	0.697490962320321	0.233105258685866	2.99217171784299	0.00277000405521407	0.0366477633479839	rp9
1690	LL0000013511	3447.69037805551	-0.494720789746624	0.165391337805691	-2.9912134233284	0.00277871214009112	0.0367411165253427	lamb2
1691	LL0000011709	298.461205977054	0.417012485001837	0.139434547719627	2.99074004127269	0.00278302301382561	0.036776251828569	grhl3
1692	LL0000028204	56.3335463845362	-0.826581780742147	0.276575096214814	-2.98863416140746	0.00280227442333348	0.0369895845476125	si:dkeyp-51f12.2
1693	LL0000026070	518.127632629336	0.35736801768947	0.11958518458624	2.98839709054218	0.00280444926300725	0.0369895845476125	si:ch211-57i17.1
1694	LL0000018701	13415.5118903508	-0.381890178314913	0.1277973425927	-2.9882481948942	0.00280581598922445	0.0369895845476125	mat2aa
1695	LL0000006116	420.63119636107	0.494657570536654	0.16553432123841	2.988247795599	0.00280581965520784	0.0369895845476125	COX7A2 (1 of many)
1697	LL0000023756	292.757281810184	0.440333317276026	0.147398832515746	2.98735959953405	0.00281398513880549	0.0370752544354468	rnf114
1698	LL0000030054	43.7311667110177	-1.07886380598342	0.361198375355829	-2.9869010482691	0.00281820924221022	0.0371086600986621	tbx3b
1699	LL0000006165	294.735681900868	-0.46212453810733	0.154726317604808	-2.98672226716892	0.00281985771433179	0.0371086600986621	cpped1
1700	LL0000029696	220.891368943735	-0.49907058738842	0.167132880515632	-2.98607063941402	0.00282587358067886	0.0371658358570656	SUSD2
1701	LL0000030596	86.6295727416393	-0.761363849110344	0.255027559278281	-2.9854179339087	0.0028319111430858	0.0372232292093547	tmem260
1702	LL0000010065	161.836612895678	0.535507207951167	0.179425777834446	2.98456116180403	0.00283985421069897	0.0373055863236533	fam217b
1703	LL0000031567	2210.1178494563	-0.427690145648333	0.143335272357386	-2.9838443714116	0.00284651514125979	0.0373490694928931	ugp2a
1704	LL0000005731	1642.66298073636	-0.437162404265557	0.146509829105951	-2.98384352048773	0.00284652305712472	0.0373490694928931	ckmt2b
1706	LL0000022735	2200.04760762268	-0.347966572876342	0.116625707458767	-2.98361811009261	0.00284862068389042	0.0373545542510159	psma4
1707	LL0000022004	279.490909501254	-0.423257761497989	0.141911097257231	-2.98255576680365	0.00285852566303689	0.0374267617892039	pitx1
1708	LL0000040199	14.77444322709	1.38879024599943	0.465639349195768	2.98254485665374	0.00285862754901089	0.0374267617892039	si:dkey-108k21.13
1709	LL0000004885	436.330499135264	0.350706247197346	0.117588558041927	2.98248616223613	0.00285917573200798	0.0374267617892039	capn5a
1710	LL0000028385	323.029273612136	0.495708249691421	0.166247920426954	2.98174105527669	0.00286614308805804	0.0374958954578888	si:zfos-323e3.4
1711	LL0000038601	184.874778904137	0.533101703996741	0.178808871312625	2.98140522941213	0.00286928839740946	0.0375149758720672	zgc:113298
1712	LL0000021638	1650.09948878291	0.481825701934469	0.161700316185091	2.97974495846344	0.00288488466607711	0.0376892904519896	pfklb
1713	LL0000022776	3260.31258305882	-0.312924606272063	0.105021455868911	-2.97962548398356	0.00288600996581557	0.0376892904519896	psmd6
1714	LL0000019053	152.754530880872	-0.435244716352884	0.146099759230017	-2.97909263264181	0.00289103363720111	0.0377256534981262	mipol1
1715	LL0000038525	102.535070986739	0.635760852596406	0.21341860957128	2.97893821852526	0.00289249092970409	0.0377256534981262	zgc:110789
1716	LL0000036900	19.9763245929949	-1.23499980408277	0.414629685775817	-2.97856098212543	0.00289605394132976	0.0377256534981262	XLOC_036361
1717	LL0000001527	625.602500615289	0.511659006263946	0.1717863046807	2.97846214932541	0.00289698808279609	0.0377256534981262	atf5b
1718	LL0000023255	4792.17640071658	-0.40422308101484	0.135716753412096	-2.97843170317698	0.00289727590714027	0.0377256534981262	rbbp4
1719	LL0000038847	1166.64389914085	-0.427910552173315	0.14370647708244	-2.97767060233365	0.00290447950328865	0.0377973225003743	zgc:162730
1720	LL0000021641	1190.85409886198	-0.35529824314103	0.119356557639867	-2.97678024707337	0.00291292720015721	0.037885088264033	pfkpa
1721	LL0000031356	596.273009949025	-0.780482790690482	0.262225530765337	-2.9763798681713	0.00291673330240748	0.0379124188460212	tubb1
1722	LL0000030518	7.58698343658261	2.43293812438846	0.817507562291535	2.97604357024999	0.00291993374152068	0.0379318495393808	tmem176l.2
1723	LL0000020010	329.512514273214	-0.424248342143325	0.142592496238756	-2.97525012419284	0.00292749741763447	0.038007905760765	nbas
1724	LL0000008226	218.01598857674	0.551620203431366	0.185479457317119	2.97402316898225	0.00293922881157251	0.0381358085739549	CU695232.1
1725	LL0000019684	907.091882875736	-0.308805820241294	0.103840016401846	-2.97386143552076	0.0029407784039718	0.0381358085739549	mtdhb
1726	LL0000033723	206.992705070426	0.568510053523122	0.191212437008848	2.97318554387137	0.00294726229375832	0.0381976185391522	XLOC_012572
1727	LL0000012215	6952.5698867079	-0.313264337295715	0.105382577290603	-2.97263879238649	0.00295251687198966	0.0382324338142973	hnrnph1l
1728	LL0000021247	898.947757162478	0.394196489842712	0.132612304797302	2.97254836529115	0.0029533867487843	0.0382324338142973	pank2
1729	LL0000018466	211.216589673252	0.471121576210251	0.158585450618841	2.97077426946679	0.00297050029556191	0.0384125999244621	ly75
1730	LL0000000044	984.417439115289	-0.336076157293286	0.113129834393147	-2.97071200621896	0.00297110254870556	0.0384125999244621	abcc1
1731	LL0000007662	10.4477956665353	-1.91020061683855	0.643041986029914	-2.97056904267164	0.00297248581249997	0.0384125999244621	CT583728.4
1732	LL0000003919	185.393098491775	-0.830244156067753	0.279626316345842	-2.96912024203368	0.00298653707259636	0.0385717679991539	c3a.5
1733	LL0000025557	151.788793452091	0.495681914540024	0.167000121928761	2.96815300980123	0.00299595152377155	0.0386709006898893	si:ch211-213a13.1
1734	LL0000020609	204.969566229083	0.44250610269388	0.149135430670306	2.96714268839393	0.00300581428216606	0.038775701644648	nrbp2b
1735	LL0000032017	286.923799426123	0.438694125246501	0.147886641339212	2.9664215866547	0.00301287178248585	0.0388133331622694	wdr45
1736	LL0000000031	78.4692744780843	-0.683706280739721	0.230487537528157	-2.96634815084611	0.00301359135406463	0.0388133331622694	abca4a
1737	LL0000026605	439.285781880071	-0.392203380272123	0.13221929068673	-2.96630981935442	0.00301396701309529	0.0388133331622694	si:dkey-102c8.3
1738	LL0000001209	36.4498582503342	1.41201957528306	0.47617615181452	2.96533030875741	0.00302358098732489	0.0389146071516814	aqp10b
1739	LL0000030608	1194.93877076615	-0.34134448028266	0.115155532658769	-2.96420391101952	0.00303467124491534	0.0390347533180551	tmem33
1740	LL0000004801	485.60577163384	0.664519490274887	0.22419492633675	2.96402555192864	0.00303643072695422	0.0390348088829259	calcoco1a
1741	LL0000000874	1479.48612778995	-0.381606162727261	0.128756119333583	-2.96379049556931	0.0030387509390242	0.0390420686793172	aldh4a1
1742	LL0000001467	369.391199232358	-0.333281529923201	0.112459540385827	-2.96356830892049	0.00304094560235078	0.0390477079655204	asb7
1743	LL0000038470	147.999145936635	0.588088986447195	0.198472972358233	2.96306836875364	0.00304588908150089	0.0390556867512854	zgc:101851
1744	LL0000019599	692.101171169914	-0.345582866051534	0.116631590125012	-2.96302970474055	0.00304627170191161	0.0390556867512854	mrps36
1745	LL0000024024	108.590090107532	-0.683694660879633	0.23074618481732	-2.96297276343229	0.0030468352748867	0.0390556867512854	rragd
1746	LL0000008560	158.58634076844	0.428131464775204	0.144585809592717	2.96108909983079	0.00306553240533969	0.0392510813264388	cyp27a7
1747	LL0000022771	3402.86025464867	-0.30968726146622	0.10458586294035	-2.96108147659353	0.00306560828525288	0.0392510813264388	psmd3
1748	LL0000018992	98.6079791166089	0.634533816623389	0.21436135690446	2.96011289435063	0.00307526327158865	0.039352045546681	mhc1zca
1749	LL0000030301	2994.07393286278	-0.290525964491976	0.0981686374963624	-2.95945804995757	0.00308180657014671	0.0394107919613475	tia1
1750	LL0000013242	943.307083384143	0.288714960426804	0.0975619448580768	2.95929894434554	0.00308339829193995	0.0394107919613475	kdm2bb
1751	LL0000022122	371.939253854105	0.39544738629434	0.133637617104926	2.95910234603968	0.0030853661329761	0.0394132928187183	plekhj1
1752	LL0000006570	12.6825737039819	1.68158107691508	0.568451235265349	2.9581800031275	0.00309461357706604	0.0395087290206365	CR392026.1
1753	LL0000007847	10.0786419074715	1.61709035861215	0.546691563020046	2.9579574077913	0.0030968491083648	0.0395145864429335	CU179656.1
1754	LL0000030642	1256.25361923581	-0.349614686753443	0.118211243130677	-2.95754174894312	0.00310102752452754	0.0395452133861768	tmem65
1755	LL0000013360	264.495469512165	0.510736092192198	0.172762836179323	2.95628448506175	0.00311369749523854	0.0396840299679686	klf17
1756	LL0000032680	28.854197247226	-1.16415900482907	0.393917202706462	-2.95533933737993	0.00312325319777397	0.0397715566756803	XLOC_004016
1757	LL0000019597	965.013329727534	-0.283141419470159	0.0958095816936477	-2.95525159869195	0.00312414161476679	0.0397715566756803	mrps34
1758	LL0000002512	10.376944524239	1.94475957324322	0.658120479217756	2.95502059980685	0.00312648174566244	0.0397785778166663	BX294379.1
1759	LL0000022450	172.615915374526	-0.423750488764682	0.143424099611829	-2.95452779492109	0.00313147944049842	0.0398150870401878	ppp1r8a
1760	LL0000022501	1251.82216576787	-0.276619007809807	0.0936299886078485	-2.95438472142055	0.00313293175900759	0.0398150870401878	pptc7b
1761	LL0000009180	58.9282611794519	-0.70705751256195	0.239368025822252	-2.9538511258266	0.00313835362818689	0.0398403321672303	dpys
1762	LL0000020833	333.587274733686	-0.520344100847437	0.176159201430743	-2.95382867668148	0.00313858192152659	0.0398403321672303	ogna
1763	LL0000029506	340.696742383788	0.379479181413803	0.128477588350824	2.95366052776137	0.00314029236911667	0.0398403321672303	stard10
1764	LL0000031094	8.88261156313975	1.9239597840287	0.65170983714162	2.95217238467218	0.00315546716572592	0.0400100283727164	trim35-24
1765	LL0000020769	142.490350808769	0.550501078824364	0.186536230362544	2.95117510284428	0.00316567395820638	0.0401165748321993	nupr1b
1766	LL0000005959	163.109700242454	-0.505974386781114	0.171470344215922	-2.95079822166783	0.00316953901937614	0.040142680974331	coa5
1767	LL0000000867	1499.83826307426	-0.332851162236269	0.112818501137281	-2.95032427200255	0.00317440566058254	0.040181435339417	aldh2.1
1768	LL0000033497	67.3873406506012	-0.835803104457769	0.283364250982677	-2.94957144932465	0.00318214984645244	0.0402565486832209	XLOC_010795
1769	LL0000009548	476.246940506917	-0.319750030953694	0.108483096914994	-2.94746407547938	0.0032039197708316	0.0405089117130726	elac2
1770	LL0000001244	1796.32822229363	-0.255691546623795	0.0867650190990666	-2.94694278038309	0.00320932583326461	0.0405542082567074	arfgap1
1771	LL0000010139	442.0989926694	-0.419876118844826	0.142531351030743	-2.94585097109099	0.00322067532831872	0.0406745140839343	FAR2
1772	LL0000022419	1154.84543842903	0.329936546439931	0.112022056010182	2.9452820113384	0.00322660422104699	0.0407044911058284	ppp1r13l
1773	LL0000029094	81.5938661028653	0.890205902114471	0.302249138723875	2.94527192326505	0.00322670943433343	0.0407044911058284	snx10a
1774	LL0000024765	14.7697560659761	1.32667134712505	0.450495275576729	2.94491733665049	0.00323040957243156	0.0407061956146565	si:ch1073-140o9.2
1775	LL0000023609	503.704108705994	-0.309182075397753	0.104988697978395	-2.94490817917733	0.00323050518254806	0.0407061956146565	rgs19
1776	LL0000004884	1514.69434243671	-0.501144413867485	0.170196454274233	-2.94450560679721	0.00323471085527575	0.0407361095251035	capn3b
1777	LL0000030696	1410.80961430174	-0.225139241081292	0.0764953804164972	-2.94317434406454	0.00324865410508957	0.0408885496871488	tmtc3
1778	LL0000021154	228.379497385398	-0.421267300738831	0.143150514787051	-2.94282770387171	0.00325229368587397	0.0409112056413106	oxnad1
1779	LL0000023193	283.072473315421	-0.414904326499395	0.141009270839635	-2.94239041184214	0.00325689037324107	0.0409458687964282	rapgef5a
1780	LL0000011008	4056.47603394689	0.415530334959566	0.141236184558202	2.94209544288794	0.0032599943436346	0.040961736837533	fxr1
1781	LL0000005998	1492.49803271409	-0.371577561669375	0.126368674525669	-2.94042461918755	0.0032776274163422	0.0411177304149708	col24a1
1782	LL0000036332	25.3095563014384	-1.01174896370031	0.344085864438116	-2.94039676797671	0.00327792207949403	0.0411177304149708	XLOC_032002
1783	LL0000008529	4921.25394194693	-0.264414302784918	0.0899265267104788	-2.9403371002664	0.00327855343940514	0.0411177304149708	cyc1
1784	LL0000024693	121.237700011195	0.465346976147749	0.158269500835106	2.94021889051494	0.00327980457536682	0.0411177304149708	shq1
1785	LL0000021241	101.619286596139	-0.609251778828305	0.207445155748515	-2.93692940975155	0.0033147954772145	0.0415329867116905	PAMR1 (1 of many)
1786	LL0000005538	21.4701353673886	-1.19320670520246	0.406466279995296	-2.93556135878298	0.00332944756913674	0.0416930821720727	cftr
1787	LL0000000234	2039.42598985368	-0.256915753646567	0.0875284990567805	-2.93522402891776	0.00333306949115818	0.0417149496248497	actr2a
1788	LL0000019363	69.4214694421147	0.592213227164308	0.201803640288376	2.93460131005585	0.00333976507200415	0.0417752391458787	mlc1
1789	LL0000007771	3663.20544673523	-0.284763720749548	0.0970957503121039	-2.9328134324541	0.00335905676692627	0.0419929300148625	cttn
1791	LL0000021385	32.6070270720515	0.984180705890168	0.335700182304937	2.93172526488584	0.00337084801639774	0.0421166628565651	pcdh1gb9
1792	LL0000019865	1184.1216165456	-0.290515295443203	0.0991241450323056	-2.93082271073835	0.00338065656189145	0.0421969416863603	mynn
1793	LL0000008679	3573.01981801059	0.337422133252614	0.115130295568523	2.93078491274946	0.00338106789950962	0.0421969416863603	dars
1794	LL0000015785	95.4582330600226	0.584677611010823	0.19951224086935	2.93053503114978	0.00338378838930491	0.0422072090735509	LOC103910107
1795	LL0000032140	62.3704681483357	0.700240696606731	0.238974206938061	2.93019362038609	0.00338750858949466	0.0422299277076016	wu:fc30c06
1796	LL0000022070	1353.60568249859	0.335835605316334	0.114653396566274	2.92913786572566	0.00339903625018393	0.0423498970331039	PLBD2
1797	LL0000019428	542.854687598504	0.402240532899522	0.137333665408422	2.92892883695548	0.00340132284189556	0.042354658456751	mnta
1798	LL0000004492	99.9044183252879	-0.723586760504122	0.247178482517688	-2.92738572198469	0.00341824654573005	0.0425415798416544	CABZ01079267.1
1799	LL0000020206	70.5107840668652	0.681254370020404	0.232762035590894	2.926827686014	0.00342438550569597	0.0425941463348313	nepro
1800	LL0000025540	338.703176002006	-0.414074155059518	0.141495386076859	-2.92641453930235	0.00342893700136099	0.0426104364875134	si:ch211-212c13.10
1801	LL0000030020	1255.25918239848	0.296400389675605	0.101286337509767	2.92636101731907	0.00342952703743925	0.0426104364875134	tbcb
1802	LL0000019708	70.8229716369322	-0.616871027095106	0.210940156738653	-2.92438877752133	0.00345133392484841	0.0428574352253649	mtif3
1803	LL0000030499	552.629080195039	-0.356333460775992	0.121864883838032	-2.92400443469497	0.00345559823631361	0.0428864423971064	tmem161b
1804	LL0000000220	146071.556809568	0.327418271405237	0.111991585297028	2.92359707684152	0.00346012313558205	0.0429186494898744	actb2
1805	LL0000019677	1151.20820963507	-0.257394602247014	0.0880470498942908	-2.92337565603893	0.00346258492224126	0.0429252445209842	mta3
1806	LL0000021645	8238.57870615836	-0.280651878800066	0.096014024602958	-2.92303004650239	0.00346643064231495	0.0429309528731052	pfn2l
1807	LL0000031357	720.3729487907	-0.319984935120413	0.109471885281878	-2.92298734324788	0.0034669060863353	0.0429309528731052	tubb2
1808	LL0000022952	42.2805078788496	1.10949006756486	0.37959743410469	2.92280707898272	0.00346891374363186	0.0429319096596397	pvalb7
1809	LL0000037578	6.63759101150808	-2.19593899726759	0.751500186478908	-2.92207378890547	0.00347709152702197	0.0430091855177801	XLOC_041834
1810	LL0000025156	33.9992055565796	-0.888015334111848	0.303919140892263	-2.92188024586	0.00347925287860522	0.0430119977877599	si:ch211-152c8.4
1811	LL0000008641	2302.92645414781	-0.337623793048702	0.115591769279045	-2.92082901018375	0.00349101370425947	0.0431334137681837	cyyr1
1812	LL0000004429	39.6946970226692	0.782937556399547	0.268077856830477	2.92056033891172	0.00349402529545136	0.0431466532875282	CABZ01074708.1
1813	LL0000001620	1740.72588041924	-0.293590862808333	0.100537966003455	-2.92019895049641	0.00349807990087352	0.0431727508298707	atp5pf
1814	LL0000030317	674.267320002627	-0.35563118794526	0.121826969010865	-2.91914992905672	0.00350987368497518	0.0432942821707421	timm13
1815	LL0000010947	142.578248702755	0.498251996500107	0.170714299817043	2.91863070073269	0.0035157245651886	0.0433424137083117	ftr51
1816	LL0000031068	130.466402733272	0.44923914562675	0.153933698345808	2.91839376598065	0.0035183973919705	0.0433480153567871	trim105
1817	LL0000021992	206.388536634398	0.400199143688282	0.137136926817625	2.91824494667652	0.00352007714632902	0.0433480153567871	pir
1818	LL0000029447	10.423108243552	1.6835618333188	0.57698713531734	2.91784986227267	0.00352454008655166	0.043378954911405	ssuh2.1
1819	LL0000029265	100.433536287574	0.53793321528099	0.184385205750069	2.91744238965759	0.0035291483586432	0.0434116479514518	spef2
1820	LL0000025272	5689.26915832146	0.371617952762347	0.127437344239595	2.91608362509241	0.00354455482265245	0.0435770587373082	si:ch211-166a6.5
1821	LL0000009679	488.353465519832	-0.411887089231461	0.141281697218437	-2.91536056927911	0.00355277817169959	0.0436540257119331	eomesa
1822	LL0000026139	101.695872439902	0.555207126248362	0.190542213834402	2.91382741428041	0.00357027226493927	0.0438126751369191	si:ch211-76m11.3
1823	LL0000011958	6294.36196428475	-0.65756646722818	0.225678519931058	-2.91373085674728	0.00357137665505812	0.0438126751369191	hbbe3
1824	LL0000010462	94.6225447479143	0.620409908539197	0.212927718066836	2.91371134848896	0.00357159982118859	0.0438126751369191	FO681288.1
1825	LL0000000442	226.569619260047	-0.44863887179181	0.154072876609343	-2.91186146234777	0.00359281945260919	0.0440486795071821	afg1la
1827	LL0000039611	59.485788073414	0.682369748397563	0.234381807969021	2.91135969259079	0.00359859487856016	0.0440951791180044	znf511
1828	LL0000022341	25.3614372826526	-0.991044768426555	0.340459309835608	-2.91090517955019	0.00360383366191361	0.0441350554190301	pou5f3
1829	LL0000008272	2152.85807639805	-0.541314970995711	0.185990012020723	-2.91045183079722	0.00360906593461433	0.0441748081374919	CU861477.1
1830	LL0000006055	2970.23732501804	-0.263671653488339	0.0906113480909934	-2.90991866960809	0.00361522819365469	0.0442010056462033	copb1
1831	LL0000010836	88.8682147352397	0.60804105656592	0.208955767757566	2.90990319669654	0.00361540717184562	0.0442010056462033	FQ377903.1
1832	LL0000011779	1199.61546918333	-0.30337437698756	0.104261286215743	-2.90975095357831	0.00361716862752204	0.0442010056462033	grpel2
1833	LL0000024951	103.094569017158	0.858316845315669	0.295045101972253	2.90910386099678	0.00362466421293972	0.044268276823602	si:ch211-114c17.1
1834	LL0000021542	492.036710920587	-0.31171468797495	0.107202493623177	-2.90771863078713	0.00364075751038005	0.0444315747212356	pdk4
1835	LL0000003967	17.7404744011107	-1.36649960508126	0.469973600407145	-2.90760928677152	0.00364203060777034	0.0444315747212356	cabp2a
1836	LL0000009490	484.878379926296	-0.386866923518187	0.133078740822653	-2.90705278038169	0.00364851631278772	0.0444862953927625	eif2d
1837	LL0000001162	4694.81980318452	-0.346518964705721	0.119216149537397	-2.90664449447784	0.00365328128579535	0.0445199867375827	apex1
1838	LL0000001552	508.547963510304	0.358468530396233	0.123360606251243	2.90585902006801	0.00366246422271564	0.0446074503358137	atg9b
1839	LL0000024328	1373.86962185487	0.411827326357363	0.141741282309224	2.90548610572688	0.00366683128664642	0.0446171120829484	scube2
1840	LL0000000984	408.824275096871	0.632754919496316	0.217785231867413	2.90540783721063	0.00366774846165854	0.0446171120829484	angptl2a
1841	LL0000040294	6.78171670130252	2.26569627932037	0.7798553706195	2.90527752283164	0.00366927598919572	0.0446171120829484	zgc:173552
1842	LL0000011491	127.853217953652	0.488541353300923	0.168174749043135	2.90496258255523	0.00367297006513847	0.0446376252725025	gnptg
1843	LL0000026151	254.29194690842	-0.813956030980847	0.280212079167479	-2.90478566591113	0.00367504668291773	0.0446384698132662	si:ch211-81a5.1
1844	LL0000029951	852.885902867827	0.3784682198401	0.1303041725285	2.90449808702266	0.00367842451353761	0.0446551098149981	taok1b
1845	LL0000031201	206.632369926272	-0.535059147152236	0.184249689695762	-2.90398940717751	0.00368440625468264	0.0447033252068423	trps1
1846	LL0000023620	334.684172929969	0.412496449394135	0.142080673624124	2.90325516393172	0.00369305607023204	0.0447738230750176	rgs7b
1847	LL0000012831	264.916102451876	0.360503556458839	0.124182839951016	2.9030062172925	0.00369599299588026	0.0447738230750176	iqce
1848	LL0000004613	3060.89123619487	-0.288769636613722	0.0994775856033686	-2.90286133164799	0.00369770324864812	0.0447738230750176	CABZ01088109.1
1849	LL0000029376	1482.59532686091	-0.374802598723339	0.129117015123148	-2.90281337719791	0.00369826946892119	0.0447738230750176	srm
1850	LL0000030253	1052.96202315842	-0.360619404602683	0.124258424128076	-2.90217268674666	0.00370584196161387	0.0448410909827488	thap12a
1851	LL0000028582	1795.79925702163	-0.271630063446097	0.0936266770119524	-2.90120371794698	0.00371732124698101	0.0449555326442945	slc25a11
1852	LL0000029170	1226.27416028233	0.35067641789519	0.120884539372737	2.90092033038161	0.00372068461778927	0.0449717532063225	soul4
1853	LL0000019789	341.524490858667	0.476463665986479	0.164268034513667	2.90052576203946	0.0037253721392178	0.0450039524042389	mxra8b
1854	LL0000017026	19.6990277979543	1.20277953455765	0.414728331133661	2.90016245398486	0.00372969303105746	0.0450316900166765	LOC110437817
1855	LL0000022916	467.033470622378	0.443177092616552	0.15283079439068	2.89978923674022	0.00373413651799243	0.0450608769181507	ptprub
1856	LL0000010849	1463.96126153435	-0.390633241416221	0.134757419937307	-2.89878836800195	0.00374607652645604	0.0451804457420729	fras1
1857	LL0000031978	712.543969655493	0.261079699137529	0.0900755178622918	2.89845349028878	0.00375007923979688	0.0452042072049229	wbp1la
1858	LL0000024144	49.502712483386	0.851677186783169	0.293995757709353	2.89690298057003	0.00376866282763477	0.045403608497615	s100a10a
1859	LL0000024366	1662.71280947958	-0.348631539542431	0.120411663051795	-2.89533032520668	0.0037875973030979	0.0456070189609622	sec13
1860	LL0000007432	6.56688161480767	2.15936912862201	0.746051575203106	2.89439658114004	0.00379888026838178	0.0457181261735989	csgalnact1b
1861	LL0000025440	115.33487269877	-0.473817830645491	0.163786230314936	-2.89290393786102	0.00381698018369943	0.0459111083209709	si:ch211-198m17.1
1862	LL0000038603	52.6207296499769	-0.70889562737084	0.245178306850089	-2.89134726672326	0.00383593994819097	0.0461142186204147	zgc:113314
1863	LL0000004408	19.4036272396384	-1.21410005299578	0.42011341203257	-2.8899340469084	0.00385322658030639	0.0462781068227615	CABZ01073083.1
1864	LL0000024500	390.457359615782	0.494668655373565	0.171171984959774	2.88989261583788	0.0038537344350609	0.0462781068227615	serpinb1
1865	LL0000012533	326.946993503721	0.422914607239445	0.146355817123713	2.88963305696254	0.003856917446046	0.046291335132252	igf2bp2a
1866	LL0000030732	44.833126648071	0.777099567477394	0.268963750226864	2.88923532194182	0.00386179956693894	0.0463249311589655	tnfrsf9a
1867	LL0000013082	318.728792029424	0.451965665088493	0.15650956952787	2.88778294165592	0.00387967497392069	0.0465074322316394	kbtbd12
1868	LL0000026744	25.5270009105374	1.1832373766435	0.409756521701203	2.88765965635154	0.00388119578335984	0.0465074322316394	si:dkey-145c18.5
1869	LL0000004550	55.9903336965018	-0.988455567729242	0.342327993605607	-2.88745176027887	0.00388376155169714	0.0465105486625145	CABZ01084230.1
1870	LL0000022407	849.061729520884	0.271863458374672	0.0941583767035306	2.88729975911403	0.00388563846290252	0.0465105486625145	ppme1
1871	LL0000029160	1181.13505519153	0.311609369175593	0.107948629115983	2.88664498778202	0.00389373300564476	0.0465391838712758	sorl1
1872	LL0000011150	36.6406480815272	-0.921940828061523	0.319383617575554	-2.8866252911154	0.00389397674078059	0.0465391838712758	gas2b
1873	LL0000031951	198.164371640967	-0.48284604692425	0.167271634720921	-2.88659848234184	0.0038943085064948	0.0465391838712758	vwa8
1874	LL0000003876	110.866017477248	0.490792118253823	0.170050124091087	2.88616148254577	0.00389972011696549	0.0465788267461399	C14orf28
1875	LL0000037013	15.9092711644996	1.29183097260008	0.447698314086513	2.88549438752287	0.00390799429716497	0.0466525996612716	XLOC_037240
1876	LL0000031487	2691.78190829832	-0.320692847812449	0.111151681616138	-2.88518215063952	0.00391187254070334	0.0466738440478768	ube2l3b
1877	LL0000020068	2054.28585704275	-0.239482772324857	0.083021744929555	-2.88457888385822	0.00391937552225121	0.0467382904101163	ncln
1878	LL0000020808	1168.71462293313	0.28626306263853	0.0992695195079178	2.88369545916556	0.00393038648427173	0.0468320177792896	oclna
1879	LL0000022748	1260.98070481316	-0.345762887628968	0.119912593646387	-2.88345766791264	0.00393335509764452	0.0468320177792896	psmb3
1880	LL0000004424	1177.48902469651	-0.389255111519087	0.134996691805002	-2.88344185560749	0.00393355257246911	0.0468320177792896	CABZ01074307.2
1881	LL0000024285	2218.88805157527	-0.313635275127295	0.108787311095001	-2.88301339531598	0.00393890690471249	0.0468706739223144	scinla
1882	LL0000038871	144.412347411366	-0.726326353320991	0.252128201991586	-2.88078187042808	0.00396690072038507	0.0471785411878951	zgc:163057
1883	LL0000001266	535.877002058808	0.424349420160543	0.14732020892503	2.88045627451214	0.00397100029268057	0.047202055857411	arhgap18
1884	LL0000000386	76.3809375030469	0.672245584069308	0.233453897015479	2.8795646278063	0.00398224670051492	0.0472746030987277	adm2a
1885	LL0000009699	450.588826111037	0.531803075814876	0.184683519464465	2.87953726113174	0.00398259233545163	0.0472746030987277	epdl1
1886	LL0000030043	464.336689455816	-0.353413914652464	0.122735881672366	-2.87946694835235	0.00398348049491977	0.0472746030987277	tbx15
1887	LL0000024354	423.776476864865	-0.428245220890908	0.148751745127962	-2.87892569275416	0.00399032341554534	0.0473072833694774	sdk1a
1888	LL0000006106	3249.46205785214	-0.3094688062933	0.107495031687636	-2.87891264772654	0.00399048847127426	0.0473072833694774	cox5aa
1889	LL0000029404	6269.16362928419	-0.283703480162615	0.0985676946485018	-2.87826027761244	0.0039987506706931	0.0473799759809348	srsf3b
1890	LL0000004156	71.2753964707087	0.574515714099108	0.19966787123902	2.87735683529856	0.00401021832165576	0.0474706966247895	CABZ01048402.1
1891	LL0000023709	25.3592726884868	0.909050450856763	0.315936425133983	2.87732081057526	0.00401067621213936	0.0474706966247895	ripk3
1892	LL0000022760	3164.09446109775	-0.310760926750998	0.108052666265922	-2.87601349869704	0.00402732488512608	0.0476423965134063	psmc4
1893	LL0000030853	310.049138274655	-0.449345849261364	0.156271771227513	-2.87541278717044	0.00403499598915891	0.0477077675698533	tp53rk
1894	LL0000028425	1268.91021598079	0.346581152913576	0.120566219004066	2.87461243934246	0.00404523706315184	0.0478034390459601	sipa1l1
1895	LL0000031021	494.44548875296	-0.359215287621816	0.124971246976833	-2.87438347869255	0.00404817113028145	0.0478127062864894	trak1a
1896	LL0000012950	359.641560071514	-0.524055069754501	0.18236274497766	-2.873695884643	0.00405699407218891	0.0478914799179837	itgbl1
1897	LL0000028989	215.608448134855	0.50491958821732	0.175720980102423	2.87341663996533	0.00406058221323175	0.0479084076510738	smim19
1898	LL0000009018	45.745216707102	0.947767721669099	0.330074662345429	2.87137375203082	0.00408691994468596	0.0481935840773149	dnaaf1
1899	LL0000015819	12.0932012681305	1.43311116460965	0.499468679433004	2.86927133496441	0.00411418694454192	0.0484894105175476	LOC103910264
1900	LL0000023149	410.29516852719	-0.342774901109158	0.119524411921304	-2.86782336427512	0.00413306208357073	0.0486663125333117	rai14
1901	LL0000030531	32.2924688701102	-1.16279344189545	0.405467545742361	-2.86778425081227	0.00413357303846339	0.0486663125333117	tmem182b
1902	LL0000011210	186.812079848055	-0.432087369807985	0.150695865066663	-2.86728086146786	0.00414015413355373	0.0487180041958915	gch1
1903	LL0000020825	1343.18068222134	-0.312983860352936	0.109175345594169	-2.86679981317734	0.00414645203346375	0.0487340518927734	ogdhb
1904	LL0000009687	1112.72745830066	-0.665484063280998	0.232135824450581	-2.86678742867916	0.00414661428643006	0.0487340518927734	epb41b
1905	LL0000039606	584.377423037869	0.327527138923296	0.114253333832055	2.86667467756117	0.00414809173709623	0.0487340518927734	znf451
1906	LL0000021697	763.000722047932	-0.296509164726842	0.103453644345329	-2.86610652145895	0.0041555439231453	0.0487945972522504	phf14
1907	LL0000012501	343.154223656667	0.446449267821178	0.155777202134132	2.86594740247526	0.00415763317414634	0.0487945972522504	ifngr1l
1908	LL0000014236	11.4140949821331	1.55607850260485	0.54318695115873	2.86471996296195	0.00417378165734128	0.0489582827316825	LOC100534672
1909	LL0000011818	3863.73748023866	0.371403115432294	0.129657979503012	2.8644832879234	0.00417690194589534	0.0489690560235701	gstp1
1910	LL0000004196	177.259308205784	-0.697794753091408	0.243720202870949	-2.86309770331553	0.00419521178646061	0.049157803019433	CABZ01055306.1
1911	LL0000025203	77.8888471471841	0.642303448653735	0.224352045887411	2.86292663885966	0.00419747736404502	0.0491584500138817	si:ch211-157p22.10
1912	LL0000000050	647.418230666535	-0.292479572985895	0.102206327120789	-2.86165818912793	0.00421431136904981	0.0493296236040357	abcc4
1913	LL0000020749	3613.6499873525	-0.302373108164546	0.105729813368714	-2.85986609197988	0.00423819925342328	0.0495831411868141	nup155
1914	LL0000026439	34.4116422398782	1.0539877905913	0.368649812728092	2.85904876172742	0.00424913463663547	0.0496674747489578	si:ch73-305o9.3
1915	LL0000018327	50.9881603613146	-0.774251767238055	0.270812701939049	-2.8589935468105	0.00424987430068645	0.0496674747489578	lrmp
1916	LL0000001177	33529.1277472226	-0.285992759528034	0.100050874592506	-2.85847335860726	0.00425684852370834	0.04972285250382	apoa2
1917	LL0000009417	282.273761415612	0.405943646569506	0.142096563245241	2.85681537468923	0.00427914662299522	0.0499570713361752	efcab7
1918	LL0000005687	327.637119805529	-0.319630350902804	0.111889994071176	-2.85664820662586	0.00428140072138907	0.0499571626672051	ciao2a
1919	LL0000026122	81.7895743914978	-0.541513146800783	0.189641110868141	-2.85546284938872	0.00429741501943265	0.0501177294348097	si:ch211-68a17.7
1920	LL0000006935	7.0138140133411	2.68704143683853	0.941089302134589	2.85524596947787	0.00430035096054583	0.0501256841522743	CR788316.4
1921	LL0000012843	26.6013526177719	0.980303349616663	0.343586554114713	2.85314817438802	0.00432884319599998	0.0504313633729909	iqsec3b
1922	LL0000027584	32.57401353533	0.993119937469195	0.348126188760255	2.8527584810723	0.00433415481883514	0.0504668079428761	si:dkey-32e6.6
1923	LL0000025552	86.3105033628894	0.569551667513259	0.199714628155212	2.85182749393111	0.00434686834815409	0.0505883579607258	si:ch211-212k18.9
1924	LL0000021187	650.722975092109	-0.342827879849599	0.120238706858659	-2.8512272695397	0.00435508290759134	0.0506574497201001	p4ha1a
1925	LL0000006030	13687.509778788	-0.528029207902461	0.185235102801573	-2.85058933169971	0.00436382903086775	0.0507326490572393	col9a1b
1926	LL0000027068	85.7391183051009	0.591216594977176	0.207534773054637	2.84875920442271	0.00438900849426593	0.0509987193900074	si:dkey-205h13.1
1927	LL0000008940	126.180430126003	-0.707602983004166	0.248408272117975	-2.84854838758392	0.00439191742081501	0.0510058712474808	dio3b
1928	LL0000023373	185.44592394282	0.515310792857514	0.180942862905639	2.8479199708819	0.00440059891173758	0.0510800207708997	rdh8b
1929	LL0000028627	499.990922707769	-0.296392618643812	0.104095148645351	-2.84732403479831	0.00440884605307736	0.0511089629529916	slc25a44b
1930	LL0000028742	667.877592745967	-0.550490783459193	0.193338074338703	-2.84729629868354	0.00440923023326462	0.0511089629529916	slc38a7
1931	LL0000023587	382.742812508045	-0.402843158737988	0.141485409532348	-2.84724170548403	0.00440998650660031	0.0511089629529916	rgcc
1932	LL0000013194	21.6152262723853	1.21092618296942	0.425417066767987	2.84644476576637	0.00442103981372633	0.0511889767780061	kcnq1
1933	LL0000025165	112.476240002285	0.509700023740994	0.179067546140794	2.84641206475368	0.00442149390245278	0.0511889767780061	si:ch211-152p11.4
1934	LL0000001783	209.14362006545	0.379343346941044	0.133309944439175	2.84557426332231	0.0044331420997211	0.0512971281466167	baiap2l1a
1935	LL0000019718	1097.76815836921	0.267129783418192	0.0938881792770851	2.845190794784	0.00443848284603116	0.0513322197065694	mtmr4
1936	LL0000001663	527.888114672615	-0.407865116912668	0.14337577664755	-2.84472821315759	0.00444493319641172	0.0513555596829562	atpaf1
1937	LL0000000276	526.916601151031	0.37297704267454	0.131112276128515	2.84471487863539	0.00444511926212638	0.0513555596829562	adam9
1938	LL0000000734	27.9038546774257	1.12285619671495	0.394832948765548	2.84387663244819	0.0044568300624344	0.0514641228393255	AL929493.2
1939	LL0000006031	8730.86240420428	-0.433686542708553	0.15253945058967	-2.84311069059221	0.00446755516448335	0.0515611971240839	col9a2
1940	LL0000019732	241.423820351512	-0.404720635045747	0.142366693968778	-2.84280419642606	0.00447185339694906	0.051584035035346	mtpap
1941	LL0000001091	20.3044775072747	1.19147741957075	0.41925440675455	2.84189599530744	0.00448461189683574	0.0517043901428858	antxr1b
1942	LL0000039351	149.332143369613	0.426518316144489	0.150108083504242	2.84140804537308	0.00449148027787747	0.0517530086866897	zmp:0000001003
1944	LL0000000194	304.120020604605	0.369196275533354	0.12994556906754	2.84116094286725	0.00449496212568139	0.0517530086866897	acp2
1945	LL0000008700	1155.63624429764	0.24138547954961	0.0849619553827358	2.84110080167316	0.00449580992727898	0.0517530086866897	dcaf12
1946	LL0000030730	190.101044641333	0.456686484145225	0.160772922276168	2.84056840965265	0.0045033212997468	0.0517937483732961	tnfrsf1b
1947	LL0000027607	38.4971664969578	1.05491762008476	0.371393100531461	2.84043408069557	0.00450521830542832	0.0517937483732961	si:dkey-33m11.8
1948	LL0000038053	19.7463730117228	1.2625163156377	0.444492438487259	2.84035498991709	0.00450633557114784	0.0517937483732961	XLOC_043762
1949	LL0000023263	2181.46509914464	0.758511406345483	0.267098017835912	2.83982416826269	0.00451384065335805	0.0518532108113033	rbfox1l
1950	LL0000006130	19.6852634175168	1.08916813907848	0.383603769608453	2.83930509908754	0.00452119052046205	0.0519108297238389	cpb1
1951	LL0000030516	136.000112590618	0.682285734182399	0.240374876472939	2.83842364973283	0.00453369642573247	0.0520170467902224	tmem176
1952	LL0000011253	56.1441136048182	-0.664400105579022	0.234081881653508	-2.83832349981909	0.00453511932222308	0.0520170467902224	GDPGP1
1953	LL0000018189	82.4488776999434	-0.555193818142124	0.195620967748124	-2.83810996609002	0.0045381544889293	0.0520250287803029	LOC571123
1954	LL0000011687	340.52727628984	0.380679178554694	0.134178165694233	2.83711717614466	0.00455229017679195	0.0521161884354118	gramd4b
1955	LL0000023810	557.038356512971	0.30895041409974	0.108898962233854	2.83703726612461	0.00455342969588164	0.0521161884354118	rnf216
1956	LL0000022532	1049.25190256295	-0.468793490725228	0.165242640646634	-2.83700072142837	0.00455395091035133	0.0521161884354118	prdx1
1957	LL0000008950	296.594551517717	-0.66560241731395	0.234623684750964	-2.83689354730081	0.00455547978050542	0.0521161884354118	dirc2
1958	LL0000028599	120.034023686106	0.5240262740751	0.184766925612051	2.83614760779957	0.00456613371027628	0.0522112152784291	slc25a23b
1959	LL0000008872	148.426056658273	-0.762333455020189	0.268820934215627	-2.83584110457969	0.00457051790050979	0.0522239068836898	dhcr24
1960	LL0000024243	243.000909415641	0.559200425833103	0.197201816725377	2.8356758326007	0.0045728835156357	0.0522239068836898	sc:d0202
1961	LL0000009767	531.841207615847	0.345858211980042	0.121970986186382	2.83557772871937	0.00457428824682679	0.0522239068836898	ercc5
1962	LL0000026266	480.832192078688	0.372263918501192	0.131367581666865	2.83375787068393	0.00460041742494297	0.0524952711804677	si:ch73-173p19.1
1963	LL0000031941	1733.88534265681	-0.422219311643888	0.149025510694344	-2.8332015751979	0.00460843154241612	0.0525597525658125	vtnb
1964	LL0000007171	136.277390641117	-0.744854328635088	0.262925619235397	-2.83294694066393	0.00461210408089972	0.0525746769652536	CR925773.1
1965	LL0000031304	51.5391760647038	-0.677613695891446	0.239314141178289	-2.83148205348477	0.00463328336002829	0.052765942736008	ttc38
1966	LL0000005564	276.822719082823	-0.5904602307018	0.208535734880648	-2.83145826800255	0.00463362797497408	0.052765942736008	chchd4a
1967	LL0000019008	55.273898712718	0.741215500849206	0.261856813985305	2.83061376012466	0.00464587864294842	0.0528658952376521	mical1
1968	LL0000040185	9.83830641344235	1.55024994762558	0.547689784225495	2.83052558633687	0.00464715940600764	0.0528658952376521	mpp4b
1969	LL0000001955	747.585539903532	-0.347819198006244	0.122891123730905	-2.8303036659333	0.00465038431251199	0.0528755353324471	bmper
1970	LL0000028657	203.13117954243	0.51878750751648	0.183356100776338	2.82939866914659	0.00466355655092576	0.0529982103692329	slc29a3
1971	LL0000005074	50.307320902336	-0.743865929116028	0.262982128775035	-2.8285797692069	0.00467550475218203	0.0531068568378592	ccdc39
1973	LL0000007441	4998.74839360276	0.233274448257841	0.0824967914067755	2.82767904399591	0.00468867883059793	0.0532293094397641	csnk1da
1974	LL0000000048	412.205714813791	0.594423106446304	0.210339801588261	2.82601344090779	0.00471312863383089	0.0534795820491831	abcc2
1975	LL0000019959	846.387073431311	-0.411898712524259	0.145779949439048	-2.82548261341302	0.00472094500086306	0.0535409570725111	nae1
1977	LL0000019044	243.479378549768	0.42307204069344	0.149805739186333	2.82413773324939	0.00474080074030662	0.0537387402978691	mink1
1978	LL0000013724	405.022325354113	0.50745566207566	0.179713744675224	2.82368865549335	0.00474744771548007	0.0537866720286687	lmbrd2b
1979	LL0000011264	623.35282340129	0.62871660770611	0.222755828781706	2.82244739069087	0.00476586406266293	0.0539233815066328	gfer
1980	LL0000025071	842.420331497128	0.36952641115992	0.130926157841485	2.8224032328766	0.00476652041090953	0.0539233815066328	si:ch211-136a13.1
1981	LL0000030329	192.359929413075	-0.434325880265504	0.153886109084032	-2.82238522275154	0.00476678813138669	0.0539233815066328	timm9
1982	LL0000020781	260.276467766063	0.437198625476079	0.154930681446816	2.82189829279333	0.00477403150419517	0.0539778651008137	nxpe3
1983	LL0000028767	617.794727791649	-0.378912083725793	0.134294253557908	-2.82150630937015	0.00477986972623387	0.0540164139793908	slc43a1b
1984	LL0000032531	40.328084091558	-0.831217761848459	0.294631026470842	-2.82121598599094	0.0047841979823286	0.0540378685256415	XLOC_002639
1985	LL0000026814	232.514604151722	0.411482130829637	0.145871667698518	2.8208502536632	0.00478965551325085	0.0540720500582228	si:dkey-161j23.7
1986	LL0000037784	19.6231800243047	1.17123815041982	0.415271799530971	2.82041340573251	0.00479618162872926	0.0541182544002733	XLOC_042955
1987	LL0000011925	408.234109956756	-0.347410761926556	0.123201533579032	-2.81985744685311	0.00480449879129756	0.0541740743824722	hand2
1988	LL0000011072	86.8468675199284	0.643730969034482	0.228293051945836	2.81975716539639	0.00480600039373281	0.0541740743824722	gabrd
1989	LL0000000869	51.1126825746076	0.779856479425753	0.276614004298624	2.81929500063867	0.00481292628321397	0.0541981373081799	aldh3a1
1990	LL0000019918	42.30226857365	0.897188978385987	0.318261975371655	2.81902661270886	0.00481695242391397	0.0541981373081799	myrfl
1991	LL0000011198	9.0449261748666	1.94774171645905	0.690942004921505	2.81896556090887	0.00481786869946804	0.0541981373081799	gc
1992	LL0000007722	813.146096741391	-0.33608418849184	0.119222563971258	-2.81896460952528	0.00481788297923883	0.0541981373081799	ctdsp1
1993	LL0000039181	1452.82521714263	-0.29487334905585	0.104615089146054	-2.81865026797591	0.00482260317899148	0.054223809252159	zgc:63587
1994	LL0000028667	440.901986003	-0.384847280383327	0.136581344971912	-2.81771482381046	0.00483667471352282	0.0543545455425707	slc2a15b
1995	LL0000010905	3629.91626493263	0.408803813995216	0.145096488872514	2.81746179505695	0.00484048730775251	0.0543699180426343	fthl27
1996	LL0000032138	67.6308569502189	0.986356505628125	0.350161272769807	2.81686349214451	0.0048495132530317	0.0544438035070293	wu:fc23c09
1997	LL0000005860	2070.44630209782	-0.276869335232412	0.0983078964494185	-2.81634889192108	0.0048572886447409	0.0544909067846808	cmpk
1998	LL0000029617	44.249232783441	0.723313062234357	0.256834475269857	2.81626156875696	0.00485860917958732	0.0544909067846808	stx2a
1999	LL0000022903	35.3106273611953	0.774470629706529	0.275096396667001	2.81526998931946	0.00487362703018272	0.0545933121136632	ptprja
2000	LL0000021974	303.363142226988	-0.462772167604746	0.164382218486847	-2.81522035573315	0.00487437985231237	0.0545933121136632	pin4
2001	LL0000005360	498.622228949105	-0.365202849132947	0.129726627960839	-2.81517260468059	0.00487510422022191	0.0545933121136632	CDK2AP1
2002	LL0000026519	820.682887596619	-0.322876370472091	0.114707268342096	-2.81478562900796	0.00488097810845999	0.0546315818480876	si:ch73-375g18.1
2003	LL0000039233	231.700208254071	0.595471334002744	0.211587450657631	2.81430364679933	0.00488830304987405	0.054676946554718	zgc:77375
2004	LL0000009243	2751.3009423255	0.334691588470697	0.118930883710945	2.8141688519203	0.0048903533783806	0.054676946554718	dspa
2005	LL0000019826	225.886328405754	-0.70099005117366	0.24910504713804	-2.81403391552002	0.00489240663866407	0.054676946554718	myh6
2006	LL0000010575	293.488983379806	-0.393566462598546	0.139896864012582	-2.81326150787162	0.00490417499836871	0.0547809402128178	foxb1a
2007	LL0000018364	16.8996219359763	1.28744956215279	0.457886093279163	2.81172453378674	0.00492766844966217	0.0550103260257136	lrrc38a
2008	LL0000028531	446.708127613537	-0.519248413236718	0.184681102649897	-2.81159472077154	0.00492965736372514	0.0550103260257136	slc18a3a
2009	LL0000009858	11561.9534344242	-0.351122040741917	0.124946210968538	-2.81018558322133	0.00495129405675312	0.0552240620973869	ewsr1a
2010	LL0000008379	6.85445038982909	2.0933818823666	0.74499751977902	2.80991792158923	0.00495541357760433	0.0552423047448223	CU929294.2
2011	LL0000029251	43.7811796120674	1.20616908526353	0.429360983507088	2.80921912236028	0.00496618325592528	0.0553346270600092	spata6l
2012	LL0000026148	248.873564689693	0.37530802415389	0.133617174435123	2.80883071910877	0.00497217835488829	0.0553736838321059	si:ch211-79k12.2
2013	LL0000028811	37.5317118709115	-1.10005190425453	0.391974472865016	-2.80643761368958	0.00500926113165315	0.0557587425265095	slc5a1
2014	LL0000028544	1632.54917844976	0.284703509259999	0.101502118741037	2.80490213200736	0.00503318596603686	0.0559970264555576	slc1a5
[truncated: 20,241 more rows]
