# Supplementary material for: Gli3R-mediated inhibition of hedgehog signaling alters the embryonic transcriptome in zebrafish
Source: G3 (Bethesda). 2026 Jan 16;16(3):jkaf306. doi: 10.1093/g3journal/jkaf306 (PMC12958812; doi:10.1093/g3journal/jkaf306)
Supplement: jkaf306_Supplementary_Data [file jkaf306_supplementary_data.zip › Supplementary_Table_4_G3-2025-406235.csv]

gene	cluster
gpm6ab	neur.1
rtn1b	neur.1
atp6v0cb	neur.1
sypb	neur.1
atp1a3a	neur.1
gpm6aa	neur.1
nsg2	neur.1
sv2a	neur.1
aplp1	neur.1
tmem59l	neur.1
nrxn1a	neur.1
syt2a	neur.1
cadm3	neur.1
syt1a	neur.1
cpe	neur.1
spock3	neur.1
rtn1a	neur.1
BX005003.1	neur.1
nptna	neur.1
nrxn2a	neur.1
atpv0e2	neur.1
robo2	neur.1
si:ch73-127m5.1	neur.1
syngr3a	neur.1
mt-nd3	neur.1
atp6ap2	neur.1
spock2	neur.1
slc6a1a	neur.1
sypa	neur.1
spock1	neur.1
atp1b2a	neur.1
mt-nd4	neur.1
rnasekb	neur.1
cspg5a	neur.1
grin1a	neur.1
NC-002333.17	neur.1
mt-nd2	neur.1
mt-nd1	neur.1
calr	neur.1
appa	neur.1
cd99l2	neur.1
mt-nd5	neur.1
tubb5	neur.1
mt-atp6	neur.1
mt-cyb	neur.1
mt-co1	neur.1
bsg	neur.1
COX3	neur.1
mt-co2	neur.1
gpc1a	neur.1
IGLON5	neur.1
gabrg2	neur.1
clstn1	neur.1
scg2b	neur.1
tspan7b	neur.1
gabrb4	neur.1
appb	neur.1
pcdh7b	neur.1
clstn3	neur.1
atp6v0a1b	neur.1
serpini1	neur.1
ncanb	neur.1
slc17a6a	neur.1
atp2b3a	neur.1
si:dkeyp-75h12.5	neur.1
glrbb	neur.1
slc32a1	neur.1
si:dkeyp-77h1.4	neur.1
ptprga	neur.1
hbbe1.3	neur.1
plxna4	neur.1
nlgn1	neur.1
cacna1aa	neur.1
slc6a5	neur.1
kidins220b	neur.1
CR847566.1	neur.1
si:ch211-133n4.4	neur.1
hbae3	neur.1
st8sia5	neur.1
scn8aa	neur.1
islr2	neur.1
CR786577.1	neur.1
ptprsb	neur.1
atp2b2	neur.1
edil3a	neur.1
l1cama	neur.1
serinc1	neur.1
luzp2	neur.1
si:dkey-35i13.1	neur.1
elmod1	neur.1
slc1a2b	neur.1
gpr85	neur.1
CABZ01080702.1	neur.1
zgc:165603	neur.1
lrrc4bb	neur.1
sprn	neur.1
olfm2a	neur.1
cadm2a	neur.1
pcdh7a	neur.1
kcnma1a	neur.1
kif5aa	neur.1
gpm6ba	neur.1
pcdh9	neur.1
cadm4	neur.1
pcdh11	neur.1
jagn1a	neur.1
slc35g2a	neur.1
grin1b	neur.1
kif1b	neur.1
glra1	neur.1
atp2b3b	neur.1
kif1ab	neur.1
c1qtnf4	neur.1
CABZ01029822.1	neur.1
slc3a2b	neur.1
cacna1ab	neur.1
lrrc4ba	neur.1
adam22	neur.1
tmed7	neur.1
ckmt1	neur.1
ndfip1	neur.1
kcnc3a	neur.1
atp6v0b	neur.1
nrxn2b	neur.1
CR847844.1	neur.1
nrxn3a	neur.1
xpr1a	neur.1
nell2b	neur.1
hspa5	neur.1
adgrb3	neur.1
syngr3b	neur.1
adcyap1r1a	neur.1
slc6a1b	neur.1
tmem74b	neur.1
XLOC-023304	neur.1
sez6l2	neur.1
thsd7aa	neur.1
slc8a4a	neur.1
scn2b	neur.1
pcsk1nl	neur.1
nrxn3b	neur.1
pbx1a	neur.1
caly	neur.1
BX649639.1	neur.1
negr1	neur.1
gria2b	neur.1
grin2db	neur.1
tmem178b	neur.1
adgrb1a	neur.1
chga	neur.1
slitrk1	neur.1
atp6ap1a	neur.1
CR974456.1	neur.1
gabra1	neur.1
LOC101884666	neur.1
XLOC-001115	neur.1
slc30a2	neur.1
tmem179	neur.1
plppr3b	neur.1
wrb	neur.1
syt3	neur.1
nlgn2b	neur.1
gria2a	neur.1
si:dkey-12h9.6	neur.1
adam23a	neur.1
brinp1	neur.1
gria1a	neur.1
slc6a17	neur.1
XKR4	neur.1
slc8a1b	neur.1
asic1c	neur.1
cacna2d2a	neur.1
tnr	neur.1
kif5bb	neur.1
mmp24	neur.1
atp2b1a	neur.1
astn1	neur.1
opcml	neur.1
tmbim4	neur.1
nptxrb	neur.1
tspan13b	neur.1
cdh4	neur.1
si:dkey-26c10.5	neur.1
hbae1.1	neur.1
GALNTL6	neur.1
nlgn2a	neur.1
atp1b3b	neur.1
itm2ca	neur.1
slc12a5b	neur.1
GRIK2	neur.1
lhfpl3	neur.1
tusc3	neur.1
cacna2d3	neur.1
anos1a	neur.1
elfn2a	neur.1
ca10a	neur.1
si:ch211-113g11.6	neur.1
zgc:100906	neur.1
TENM2	neur.1
si:dkey-40m6.8	neur.1
slc4a10a	neur.1
ptprda	neur.1
galnt9	neur.1
fstl5	neur.1
chl1b	neur.1
CR936968.2	neur.1
ank2b	neur.1
nrcama	neur.1
adgrl3.1	neur.1
nlgn3b	neur.1
slc8a2b	neur.1
gria3b	neur.1
si:ch211-117c9.5	neur.1
clstn2	neur.1
atp6v0ca	neur.1
cd9a	neur.1
ncam2	neur.1
FNDC10	neur.1
si:dkey-153k10.9	neur.1
nlgn4xa	neur.1
aatkb	neur.1
atp1b3a	neur.1
plxna3	neur.1
LOC101884985	neur.1
syt11a	neur.1
emc7	neur.1
CR847531.1	neur.1
mgat4c	neur.1
ece2b	neur.1
si:dkeyp-27e10.3	neur.1
si:dkey-7j14.5	neur.1
lrfn5b	neur.1
cnih2	neur.1
csmd2	neur.1
cbln2b	neur.1
nrp1a	neur.1
creb3l3l	neur.1
gria4a	neur.1
slc1a1	neur.1
cbln1	neur.1
si:ch211-236p22.1	neur.1
DISP3	neur.1
fut9a	neur.1
LOC108179567	neur.1
cacna2d2b	neur.1
lrfn5a	neur.1
XLOC-022188	neur.1
slc12a5a	neur.1
adcyap1b	neur.1
ache	neur.1
XLOC-034203	neur.1
grin2bb	neur.1
c1ql4a	neur.1
CABZ01073166.1	neur.1
dscamb	neur.1
tmie	neur.1
ptpn5	neur.1
amigo1	neur.1
kif1aa	neur.1
tenm1	neur.1
ppic	neur.1
emc10	neur.1
grm4	neur.1
paqr7b	neur.1
ppfia4	neur.1
asic2	neur.1
plxna2	neur.1
NHLRC3	neur.1
ptprua	neur.1
oprl1	neur.1
mapk8ip2	neur.1
lgi2a	neur.1
sec11a	neur.1
srgap1b	neur.1
zgc:100920	neur.1
tmed4	neur.1
xkr6b	neur.1
atp6ap1la	neur.1
cdh10a	neur.1
plxna1a	neur.1
grin2aa	neur.1
gria3a	neur.1
LOC100333913	neur.1
LO017650.1	neur.1
c1ql4b	neur.1
ptprdb	neur.1
cst3	neur.1
cacna1da	neur.1
nptnb	neur.1
spon1a	neur.1
flrt1a	neur.1
ptpreb	neur.1
lrp1bb	neur.1
LOC101882875	neur.1
nell2a	neur.1
syt4	neur.1
lgi1a	neur.1
slc17a6b	neur.1
ncam1a	neur.1
CSMD3	neur.1
pcdh17	neur.1
reep2	neur.1
ntrk3b	neur.1
LOC101883326	neur.1
lingo1a	neur.1
glcea	neur.1
grik5	neur.1
cdipt	neur.1
tspan18a	neur.1
dscaml1	neur.1
kcnd2	neur.1
zgc:171566	neur.1
ribc1	neur.1
dpp6b	neur.1
pcsk2	neur.1
sorcs3b	neur.1
si:dkey-33c12.3	neur.1
grid2	neur.1
gabrp	neur.1
CR456642.1	neur.1
epha6	neur.1
cntnap5b	neur.1
gabbr1b	neur.1
cdh24b	neur.1
kcna3a	neur.1
dscama	neur.1
aig1	neur.1
kcnc3b	neur.1
cntnap3	neur.1
XLOC-011956	neur.1
grin2da	neur.1
lnx1	neur.1
cacna1c	neur.1
atp6ap1lb	neur.1
chd3	neur.1
erbb4a	neur.1
pcdh2ab7	neur.1
si:dkey-11f4.16	neur.1
robo1	neur.1
XLOC-019866	neur.1
cntn3a.2	neur.1
XLOC-041348	neur.1
jam3a	neur.1
WSCD1	neur.1
cacna1g	neur.1
cacna1bb	neur.1
pcdh1g30	neur.1
fibcd1	neur.1
si:dkey-70p6.1	neur.1
hs3st4	neur.1
glra4a	neur.1
lrrn2	neur.1
kcnc1a	neur.1
olfm3a	neur.1
slc35g2b	neur.1
si:dkey-6l15.1	neur.1
epdr1	neur.1
gabrg1	neur.1
gjd1a	neur.1
cntnap2a	neur.1
ank3a	neur.1
kcnj11l	neur.1
drd2b	neur.1
kiaa1549la	neur.1
XLOC-010278	neur.1
grm8a	neur.1
sgcb	neur.1
igsf9ba	neur.1
atp8a1	neur.1
ntrk3a	neur.1
reep1	neur.1
glsa	neur.1
ttyh3b	neur.1
aplp2	neur.1
lingo2b	neur.1
tspan18b	neur.1
XLOC-035513	neur.1
nlgn3a	neur.1
slc44a2	neur.1
TMEM8B	neur.1
dagla	neur.1
brinp2	neur.1
unc5db	neur.1
ajap1	neur.1
ntng1a	neur.1
BX548062.1	neur.1
tspan5a	neur.1
syt12	neur.1
scn8ab	neur.1
vangl1	neur.1
kcna1a	neur.1
thsd7ba	neur.1
lrp1aa	neur.1
cers4b	neur.1
SLC29A4 (1 of many)	neur.1
CABZ01102109.1	neur.1
tmem59	neur.1
si:ch211-150g13.3	neur.1
elovl6	neur.1
si:ch73-290k24.5	neur.1
shank3a	neur.1
adam11	neur.1
tspan3b	neur.1
abca2	neur.1
CABZ01039304.1	neur.1
LRRTM4	neur.1
mansc1	neur.1
enpp5	neur.1
si:dkey-28b4.8	neur.1
sema4ba	neur.1
tmeff2a	neur.1
bcl11ba	neur.1
pcsk1	neur.1
CABZ01092942.1	neur.1
lrrc4c	neur.1
cntn5	neur.1
hbbe1.2	neur.1
adcyap1r1b	neur.1
kcnj3a	neur.1
csmd1a	neur.1
zgc:172282	neur.1
ptprt	neur.1
LOC103908739	neur.1
scamp5a	neur.1
LOC101884441	neur.1
l1camb	neur.1
kirrel1b	neur.1
lrrtm1	neur.1
syngr1a	neur.1
CABZ01043955.1	neur.1
gas7a	neur.1
slc6a6a	neur.1
ADGRL3	neur.1
XLOC-001113	neur.1
cdh13	neur.1
htr1aa	neur.1
elfn1b	neur.1
man2a2	neur.1
crim1	neur.1
XLOC-028064	neur.1
epha4b	neur.1
gria4b	neur.1
GABRA2	neur.1
nlgn4xb	neur.1
LOC100334937	neur.1
trhde.2	neur.1
scdb	neur.1
spns2	neur.1
gabrd	neur.1
kcnd3	neur.1
CABZ01061349.1	neur.1
grin2ab	neur.1
si:ch211-196g2.4	neur.1
pcdh8	neur.1
plppr4b	neur.1
plppr1	neur.1
si:ch73-122g19.1	neur.1
gpc6a	neur.1
bmpr2a	neur.1
grik4	neur.1
pcnx2	neur.1
tmem63bb	neur.1
slc6a15	neur.1
cacng8b	neur.1
ntrk2b	neur.1
hsp90b1	neur.1
cadm1b	neur.1
chrm2a	neur.1
kcnh7	neur.1
XLOC-022621	neur.1
hcn1	neur.1
rnf175	neur.1
nalcn	neur.1
CR749775.2	neur.1
bri3bp	neur.1
cdh24a	neur.1
XLOC-036173	neur.1
BX957322.1	neur.1
ERBB4 (1 of many)	neur.1
unc5da	neur.1
gsg1l2b	neur.1
rtn4r	neur.1
magi3b	neur.1
ca16b	neur.1
FO818719.1	neur.1
atp1a3b	neur.1
gabbr2	neur.1
spega	neur.1
pcdh1a	neur.1
slc27a4	neur.1
syt14a	neur.1
tmem151a	neur.1
camta1	neur.1
kcnc1b	neur.1
kcnq2b	neur.1
chrna2b	neur.1
XLOC-043218	neur.1
ntm	neur.1
lhfpl4a	neur.1
syt9a	neur.1
stm	neur.13
pou5f3	neur.13
polr3gla	neur.13
si:ch211-152c2.3	neur.13
apoc1	neur.13
apoeb	neur.13
hspb1	neur.13
si:ch1073-80i24.3	neur.13
crabp2b	neur.13
s100a1	neur.13
add3b	neur.13
LOC108190024	neur.13
si:dkey-66i24.9	neur.13
zmp:0000000624	neur.13
apela	neur.13
zgc:56699	neur.13
aldob	neur.13
nnr	neur.13
gar1	neur.13
lrwd1	neur.13
ucp2	neur.13
vox	neur.13
zic2b	neur.13
akap12b	neur.13
rbmx2	neur.13
ddx18	neur.13
arf1	neur.13
asb11	neur.13
bms1	neur.13
gnl3	neur.13
fbl	neur.13
polr2gl	neur.13
dkc1	neur.13
ved	neur.13
nop2	neur.13
cdca7a	neur.13
kri1	neur.13
lig1	neur.13
pprc1	neur.13
rsl1d1	neur.13
rrp15	neur.13
ube2c	neur.13
thrap3b	neur.13
szrd1	neur.13
eif4ebp3l	neur.13
tpx2	neur.13
cdca8	neur.13
si:dkey-92i17.2	neur.13
ddx19	neur.13
dnmt3bb.2	neur.13
ing5b	neur.13
fbxo5	neur.13
atp1b1a	neur.13
nolc1	neur.13
ccnb1	neur.13
mki67	neur.13
srrt	neur.13
cd2bp2	neur.13
shisa2a	neur.13
pes	neur.13
si:dkey-239h2.3	neur.13
lyar	neur.13
elavl1a	neur.13
mphosph10	neur.13
nop58	neur.13
ccnd1	neur.13
odc1	neur.13
rrs1	neur.13
rrp1	neur.13
UTP14C	neur.13
npm1a	neur.13
hirip3	neur.13
ccdc9	neur.13
nhp2	neur.13
metap2b	neur.13
sfrp1a	neur.13
acin1b	neur.13
krr1	neur.13
mcm3	neur.13
ebna1bp2	neur.13
si:ch73-308l14.2	neur.13
alcamb	neur.13
pfkfb4b	neur.13
sf3b4	neur.13
cdk11b	neur.13
rbm4.2	neur.13
banf1	neur.13
chaf1a	neur.13
sec13	neur.13
slc2a8	neur.13
slbp	neur.13
hnrnpd	neur.13
mcm6	neur.13
dek	neur.13
eif2s1a	neur.13
utp11l	neur.13
ppig	neur.13
wdr43	neur.13
BX927258.1	neur.13
mad2l1	neur.13
twsg1b	neur.13
vrtn	neur.13
pum3	neur.13
ddx27	neur.13
slc16a1b	neur.13
snrpb2	neur.13
cactin	neur.13
AL935174.5	neur.13
ptbp1b	neur.13
snrpa	neur.13
srsf3a	neur.13
fam50a	neur.13
dhx16	neur.13
ctps1a	neur.13
si:ch211-217k17.7	neur.13
nop56	neur.13
qkia	neur.13
galnt7	neur.13
si:ch211-214j24.10	neur.13
anp32e	neur.13
zgc:110425	neur.13
thoc7	neur.13
srrm1	neur.13
nsrp1	neur.13
sept12	neur.13
sfpq	neur.13
mak16	neur.13
snu13b	neur.13
si:dkey-33c12.4	neur.13
fthl31	neur.13
nusap1	neur.13
nop10	neur.13
sp5l	neur.13
eif4bb	neur.13
cfl1l	neur.13
abracl	neur.13
mybbp1a	neur.13
cdk2ap2	neur.13
kmt5ab	neur.13
rac1a	neur.13
foxd5	neur.13
ccna2	neur.13
tia1l	neur.13
smc4	neur.13
pkdccb	neur.13
esf1	neur.13
ngdn	neur.13
nucks1b	neur.13
mibp	neur.13
brd3a	neur.13
hnrnpm	neur.13
ctcf	neur.13
safb	neur.13
knop1	neur.13
glyr1	neur.13
nob1	neur.13
si:ch211-262h13.3	neur.13
nasp	neur.13
mych	neur.13
msna	neur.13
rbm6	neur.13
dlgap5	neur.13
COX7A2	neur.13
nop14	neur.13
si:dkeyp-69c1.6	neur.13
rdh10b	neur.13
rrp9	neur.13
ppm1g	neur.13
prpf19	neur.13
si:ch211-161h7.4	neur.13
twistnb	neur.13
ube2na	neur.13
khdrbs1b	neur.13
bzw1b	neur.13
bambia	neur.13
tsr1	neur.13
gtf2f1	neur.13
leo1	neur.13
ccdc137	neur.13
cx43.4	neur.13
sec61b	neur.13
u2af2b	neur.13
nr6a1a	neur.13
prkrip1	neur.13
surf2	neur.13
rpl7l1	neur.13
pdap1a	neur.13
prtfdc1	neur.13
snrpa1	neur.13
tp53	neur.13
prpf40a	neur.13
srsf1a	neur.13
ssb	neur.13
si:ch211-197h24.6	neur.13
ddx46	neur.13
hdgfl2	neur.13
cbx1a	neur.13
pnn	neur.13
snrnp70	neur.13
csde1	neur.13
ssrp1a	neur.13
irx7	neur.13
si:ch211-271b14.1	neur.13
dynll2a	neur.13
fubp1	neur.13
slu7	neur.13
zgc:63882	neur.13
pcdh1b	neur.13
zgc:158803	neur.13
irf2a	neur.13
CABZ01044053.1	neur.13
gspt1l	neur.13
matr3l1.1	neur.13
nom1	neur.13
si:ch211-276i12.11	neur.13
rad23b	neur.13
pqbp1	neur.13
nip7	neur.13
rtf1	neur.13
sec62	neur.13
dnajb1b	neur.13
psap	neur.13
bxdc2	neur.13
srp19	neur.13
ddx23	neur.13
mrto4	neur.13
plk1	neur.13
grwd1	neur.13
hdlbpa	neur.13
ppan	neur.13
srrm2	neur.13
gpd1b	neur.13
rad51	neur.13
sf3a3	neur.13
luc7l3	neur.13
prpf3	neur.13
ddx24	neur.13
pnisr	neur.13
sdad1	neur.13
ubap2b	neur.13
fkbp7	neur.13
dnttip2	neur.13
rbm22	neur.13
si:dkey-228b2.6	neur.13
sf3b2	neur.13
dcps	neur.13
llph	neur.13
anp32b	neur.13
ppp1r3b	neur.13
cmtm6	neur.13
chchd2	neur.13
arf2a	neur.13
mrps28	neur.13
puf60b	neur.13
si:dkeyp-2e4.3	neur.13
g3bp1	neur.13
ccne2	neur.13
etf1b	neur.13
rbm19	neur.13
hnrnpl	neur.13
zgc:56095	neur.13
nop16	neur.13
pelp1	neur.13
cxcr4a	neur.13
nkap	neur.13
eloa	neur.13
aif1l	neur.13
sult6b1	neur.13
uhrf1	neur.13
skp2	neur.13
csnk2a1	neur.13
tra2a	neur.13
utp3	neur.13
prps1a	neur.13
rnf19a	neur.13
cdc6	neur.13
pdcd11	neur.13
kpna4	neur.13
fzd7b	neur.13
zgc:110216	neur.13
prpf31	neur.13
nifk	neur.13
tbx16	neur.13
hnrnpl2	neur.13
mfap1	neur.13
eif5a2	neur.13
bcas2	neur.13
prpf4bb	neur.13
nol7	neur.13
rrp36	neur.13
eif5	neur.13
sumo3b	neur.13
hmgb3b	neur.13
znf576.2	neur.13
ubqln4	neur.13
sart3	neur.13
rbm34	neur.13
ube2g1b	neur.13
exosc10	neur.13
faub	neur.13
ppil1	neur.13
tmpoa	neur.13
tcea1	neur.13
birc5a	neur.13
noc2l	neur.13
rbm4.3	neur.13
prpf38a	neur.13
si:ch211-212k18.4	neur.13
ISCU	neur.13
nudc	neur.13
polr1d	neur.13
zgc:77262	neur.13
fcf1	neur.13
si:ch211-173m16.2	neur.13
rcc1	neur.13
rexo4	neur.13
dhx38	neur.13
si:ch73-37h15.2	neur.13
smo	neur.13
snrpd3l	neur.13
wdr46	neur.13
si:dkey-16p21.8	neur.13
kpnb3	neur.13
rasl11b	neur.13
si:ch211-226h8.14	neur.13
rp9	neur.13
kdelr2a	neur.13
zc3h13	neur.13
prpf6	neur.13
fzd7a	neur.13
hs6st2	neur.13
ppm1da	neur.13
hspd1	neur.13
eif1axa	neur.13
rbm17	neur.13
ncapd2	neur.13
eif3s10	neur.13
wdr74	neur.13
pip5k1aa	neur.13
smad5	neur.13
gpatch4	neur.13
cebpz	neur.13
htatsf1	neur.13
cxcr4b	neur.13
rap1aa	neur.13
ddx52	neur.13
polr2j	neur.13
tprb	neur.13
foxh1	neur.13
znfl2a	neur.13
zmat2	neur.13
noc3l	neur.13
smc2	neur.13
ctsla	neur.13
eif3jb	neur.13
ca9	neur.13
rbm28	neur.13
wdr82	neur.13
mus81	neur.13
si:zfos-905g2.1	neur.13
nelfe	neur.13
rpf2	neur.13
pinx1	neur.13
abcf2a	neur.13
cdt1	neur.13
srprb	neur.13
smc1al	neur.13
zgc:103692	neur.13
cstf1	neur.13
lrrc59	neur.13
supt5h	neur.13
ncl	neur.13
anapc10	neur.13
kif22	neur.13
si:dkeyp-114g9.1	neur.13
srek1ip1	neur.13
taf15	neur.13
dnajc2	neur.13
hnrnpa1b	neur.13
hnrnpub	neur.13
kpna3	neur.13
si:ch211-22i13.2	neur.13
trmt6	neur.13
snrpc	neur.13
bckdk	neur.13
sde2	neur.13
zcchc10	neur.13
cdkn1cb	neur.13
kbtbd8	neur.13
sephs1	neur.13
znf207a	neur.13
si:dkey-67c22.2	neur.13
crnkl1	neur.13
dcaf13	neur.13
utp25	neur.13
rbm26	neur.13
rpp38	neur.13
srsf2a	neur.13
prpf4	neur.13
rrp8	neur.13
emg1	neur.13
cdc40	neur.13
lmbr1l	neur.13
imp4	neur.13
kif23	neur.13
daxx	neur.13
ddx51	neur.13
exosc4	neur.13
idi1	neur.13
ccne1	neur.13
ncaph	neur.13
srfbp1	neur.13
aurka	neur.13
siva1	neur.13
morc2	neur.13
cherp	neur.13
LOC100008030	neur.13
slc43a1a	neur.13
BX088707.1	neur.13
ddx56	neur.13
naa15a	neur.13
nuf2	neur.13
si:dkey-27i16.2	neur.13
zgc:194224	neur.13
fgfr4	neur.13
gnaia	neur.13
etv5b	neur.13
phf10	neur.13
pho	neur.13
gpd1l	neur.13
gpc4	neur.13
rhebl1	neur.13
gmps	neur.13
isy1	neur.13
ralbb	neur.13
snu13a	neur.13
ruvbl2	neur.13
kif20bb	neur.13
ctnna1	neur.13
BX465227.1	neur.13
smu1a	neur.13
fth1a	neur.13
pak1ip1	neur.13
zgc:161969	neur.13
cyp26a1	neur.13
ddx10	neur.13
zgc:66472	neur.13
phf3	neur.13
LOC101884451	neur.13
arpc5a	neur.13
coq10b	neur.13
wdr75	neur.13
etv4	neur.13
cenps	neur.13
si:ch211-113a14.18	neur.13
tfap2c	neur.13
arid3b	neur.13
elf2b	neur.13
ptger4b	neur.13
stx4	neur.13
cdx4	neur.13
efhd1	neur.13
prpf4ba	neur.13
tpra	neur.13
atp2a2b	neur.13
ilf3b	neur.13
dvl2	neur.13
XLOC-044281	neur.13
ctnnd1	neur.13
foxi1	neur.13
hnrnpa1a	neur.13
XLOC-021586	neur.13
krcp	neur.13
sept8a	neur.13
tmem136a	neur.13
wdr3	neur.13
acvr1l	neur.13
rrp12	neur.13
pttg1	neur.13
top1l	neur.13
si:zfos-943e10.1	neur.13
si:dkey-108k21.10	neur.13
anp32a	neur.13
itga5	neur.13
dlx3b	neur.13
eftud2	neur.13
si:ch73-347e22.4	neur.13
e2f3	neur.13
bub1bb	neur.13
dhx8	neur.13
msantd1	neur.13
rrp7a	neur.13
ddx54	neur.13
ndc80	neur.13
npepl1	neur.13
BX005461.1	neur.13
ercc6l	neur.13
tead1a	neur.13
atad5a	neur.13
ube2v2	neur.13
si:ch211-152c2.3	neur.15
hspb1	neur.15
stm	neur.15
apoeb	neur.15
nr6a1a	neur.15
sp5l	neur.15
fbl	neur.15
nop2	neur.15
dkc1	neur.15
zmp:0000000624	neur.15
alcamb	neur.15
gnl3	neur.15
npm1a	neur.15
ddx18	neur.15
rsl1d1	neur.15
nop58	neur.15
lig1	neur.15
bms1	neur.15
zic2b	neur.15
apoc1	neur.15
gar1	neur.15
aldob	neur.15
ebna1bp2	neur.15
pes	neur.15
zgc:110425	neur.15
crabp2b	neur.15
rbmx2	neur.15
apela	neur.15
nop56	neur.15
banf1	neur.15
mybbp1a	neur.15
kri1	neur.15
anp32e	neur.15
mcm6	neur.15
rrp15	neur.15
si:dkey-66i24.9	neur.15
BX927258.1	neur.15
rrs1	neur.15
akap12b	neur.15
lyar	neur.15
rrp1	neur.15
mki67	neur.15
mphosph10	neur.15
ppig	neur.15
snu13b	neur.15
arf1	neur.15
chaf1a	neur.15
pou5f3	neur.15
si:dkey-239h2.3	neur.15
hnrnpd	neur.15
nolc1	neur.15
hirip3	neur.15
si:ch211-217k17.7	neur.15
eif4bb	neur.15
pprc1	neur.15
szrd1	neur.15
thrap3b	neur.15
wdr43	neur.15
srrm1	neur.15
pkdccb	neur.15
ptgdsb.1	neur.15
ddx27	neur.15
metap2b	neur.15
hnrnpm	neur.15
nhp2	neur.15
chrd	neur.15
nop10	neur.15
atp1b1a	neur.15
odc1	neur.15
pdap1a	neur.15
dnmt3bb.2	neur.15
sox19a	neur.15
srsf3a	neur.15
galnt7	neur.15
UTP14C	neur.15
esf1	neur.15
pum3	neur.15
utp11l	neur.15
COX7A2	neur.15
nasp	neur.15
eif2s1a	neur.15
mcm3	neur.15
safb	neur.15
fthl31	neur.15
sfrp1a	neur.15
polr2gl	neur.15
snrnp70	neur.15
ccnd1	neur.15
polr3gla	neur.15
srrt	neur.15
ppan	neur.15
si:ch73-308l14.2	neur.15
hdgfl2	neur.15
knop1	neur.15
anp32b	neur.15
cd2bp2	neur.15
irx7	neur.15
gtf2f1	neur.15
srsf1a	neur.15
eif5a2	neur.15
acin1b	neur.15
grwd1	neur.15
s100a1	neur.15
mak16	neur.15
nsrp1	neur.15
snrpa	neur.15
tpx2	neur.15
tsr1	neur.15
rbm4.2	neur.15
cactin	neur.15
ucp2	neur.15
u2af2b	neur.15
rpl7l1	neur.15
elavl1a	neur.15
cdx4	neur.15
ing5b	neur.15
brd3a	neur.15
dek	neur.15
zgc:110216	neur.15
hells	neur.15
cx43.4	neur.15
ppm1g	neur.15
llph	neur.15
srrm2	neur.15
ncl	neur.15
sfpq	neur.15
cyp26a1	neur.15
si:ch211-214j24.10	neur.15
bxdc2	neur.15
nucks1b	neur.15
si:dkey-92i17.2	neur.15
ddx24	neur.15
nob1	neur.15
ptgdsb.2	neur.15
gspt1l	neur.15
prpf40a	neur.15
abcf1	neur.15
snrpb2	neur.15
CABZ01044053.1	neur.15
parp1	neur.15
AL935174.5	neur.15
dnttip2	neur.15
nom1	neur.15
hnrnpl	neur.15
rbm4.3	neur.15
cdk11b	neur.15
hnrnpa1b	neur.15
eif3s10	neur.15
efnb2b	neur.15
ssrp1a	neur.15
csde1	neur.15
sf3b4	neur.15
sept12	neur.15
zgc:158803	neur.15
fzd7a	neur.15
rrp8	neur.15
eif5	neur.15
ccdc137	neur.15
pnn	neur.15
sdad1	neur.15
ngdn	neur.15
eif4g1a	neur.15
fam50a	neur.15
cbx1a	neur.15
gpatch4	neur.15
si:dkey-102m7.3	neur.15
ctps1a	neur.15
luc7l3	neur.15
pnisr	neur.15
si:dkey-108k21.10	neur.15
twistnb	neur.15
slc16a1b	neur.15
krr1	neur.15
si:ch211-271b14.1	neur.15
dnajc2	neur.15
leo1	neur.15
sf3b2	neur.15
si:dkeyp-69c1.6	neur.15
nip7	neur.15
utp3	neur.15
smc4	neur.15
pno1	neur.15
dhx16	neur.15
hnrnpub	neur.15
mibp	neur.15
matr3l1.1	neur.15
shisa2a	neur.15
rbm28	neur.15
sec13	neur.15
ccdc9	neur.15
si:ch211-113a14.18	neur.15
ssr1	neur.15
prpf19	neur.15
noc2l	neur.15
rrp9	neur.15
kpnb3	neur.15
si:ch211-212k18.4	neur.15
CABZ01037298.1	neur.15
ddx46	neur.15
nop16	neur.15
noc3l	neur.15
eif5b	neur.15
vbp1	neur.15
mrto4	neur.15
abracl	neur.15
thoc7	neur.15
slc2a8	neur.15
hoxb1b	neur.15
pinx1	neur.15
nop14	neur.15
wdr46	neur.15
rrp36	neur.15
foxd5	neur.15
lmo4a	neur.15
hyal2b	neur.15
pfkfb4b	neur.15
ilf3b	neur.15
si:ch211-161h7.4	neur.15
rad51	neur.15
ssb	neur.15
ppp1r3b	neur.15
eif3jb	neur.15
rbm19	neur.15
eif4ebp3l	neur.15
fzd7b	neur.15
zc3h13	neur.15
mrps28	neur.15
cdca8	neur.15
zgc:77262	neur.15
hdlbpa	neur.15
ddx19	neur.15
exosc10	neur.15
anp32a	neur.15
hmgb2a	neur.15
cdk2ap2	neur.15
prkrip1	neur.15
rbm34	neur.15
abcf2a	neur.15
her3	neur.15
rpf2	neur.15
acin1a	neur.15
ddx51	neur.15
nsd2	neur.15
dact2	neur.15
smo	neur.15
pdcd11	neur.15
ISCU	neur.15
si:dkey-261m9.12	neur.15
cebpz	neur.15
zgc:153405	neur.15
nol7	neur.15
letm1	neur.15
zgc:63882	neur.15
wdr3	neur.15
tp53	neur.15
rbm6	neur.15
eif1axa	neur.15
pelp1	neur.15
surf2	neur.15
zic3	neur.15
eloa	neur.15
slu7	neur.15
ddx52	neur.15
polr1d	neur.15
trim71	neur.15
dhfr	neur.15
sart3	neur.15
asb11	neur.15
rpf1	neur.15
tprb	neur.15
fcf1	neur.15
rexo4	neur.15
trnau1apa	neur.15
gmps	neur.15
map7d1a	neur.15
smc2	neur.15
si:ch73-37h15.2	neur.15
gpd1b	neur.15
her8a	neur.15
prpf3	neur.15
prpf4bb	neur.15
zeb1a	neur.15
crtap	neur.15
ca9	neur.15
ddx10	neur.15
wdr74	neur.15
nat10	neur.15
srfbp1	neur.15
trmt6	neur.15
ptbp1b	neur.15
atad5a	neur.15
irx1b	neur.15
pcdh1b	neur.15
zgc:56699	neur.15
zgc:92242	neur.15
rpp38	neur.15
rrp7a	neur.15
si:ch211-191i18.2	neur.15
stx4	neur.15
si:zfos-905g2.1	neur.15
ttf1	neur.15
cmss1	neur.15
phf3	neur.15
lrrc59	neur.15
pqbp1	neur.15
skp2	neur.15
kif15	neur.15
znf330	neur.15
cdkn1cb	neur.15
slc43a1a	neur.15
twsg1b	neur.15
si:ch211-113a14.24	neur.15
si:dkeyp-121d4.3	neur.15
rrp12	neur.15
gpc4	neur.15
cd3eap	neur.15
idi1	neur.15
zgc:194224	neur.15
arid3b	neur.15
ddx54	neur.15
sp5a	neur.15
vox	neur.15
wdr75	neur.15
msx1b	neur.15
utp25	neur.15
rdh10b	neur.15
si:dkey-159f12.2	neur.15
prickle1a	neur.15
crnkl1	neur.15
ncapd2	neur.15
etv5b	neur.15
zcchc17	neur.15
ddx56	neur.15
CR383676.2	neur.15
rbm17	neur.15
surf6	neur.15
noc4l	neur.15
zcchc10	neur.15
morc2	neur.15
imp4	neur.15
mtrex	neur.15
mych	neur.15
faub	neur.15
tdgf1	neur.15
tpbga	neur.15
etv4	neur.15
dcaf13	neur.15
BX927327.1	neur.15
si:ch211-262h13.3	neur.15
gnl2	neur.15
nucks1a	neur.15
si:ch73-281n10.2	neur.15
wdr55	neur.15
tpra	neur.15
si:dkeyp-2e4.3	neur.15
BX088707.1	neur.15
cers2b	neur.15
pwp1	neur.15
apip	neur.15
p3h1	neur.15
gnl3l	neur.15
cenps	neur.15
si:ch211-282b22.1	neur.15
LOC108190024	neur.15
wdr12	neur.15
pip5k1aa	neur.15
zgc:66472	neur.15
mus81	neur.15
ttc4	neur.15
polr1e	neur.15
rps18	neur.15
BX682556.1	neur.15
isy1	neur.15
dtymk	neur.15
ncaph	neur.15
fam207a	neur.15
fam3a	neur.15
nol12	neur.15
stk40	neur.15
prtfdc1	neur.15
add3b	neur.15
COLGALT1	neur.15
BX957362.1	neur.15
nle1	neur.15
kbtbd8	neur.15
abt1	neur.15
clasrp	neur.15
gpatch1	neur.15
ptger4b	neur.15
dcps	neur.15
polr1a	neur.15
chtf18	neur.15
siva1	neur.15
exosc8	neur.15
e2f3	neur.15
ralbb	neur.15
cdx1a	neur.15
rhov	neur.15
si:ch73-347e22.4	neur.15
kif20bb	neur.15
cnih4	neur.15
mdc1	neur.15
si:dkey-15j16.6	neur.15
smfn	neur.15
BX465227.1	neur.15
si:ch211-170d8.2	neur.15
XLOC-021586	neur.15
dhrs3b	neur.15
mns1	neur.15
pkdcca	neur.15
rnaseh2c	neur.15
si:ch1073-153i20.5	neur.15
taf5	neur.15
fgf8a	neur.15
myclb	neur.15
ino80b	neur.15
ninl	neur.15
dnajb1b	neur.15
gpd1l	neur.15
snu13a	neur.15
ppat	neur.15
rae1	neur.15
si:dkey-228b2.6	neur.15
aatf	neur.15
nuf2	neur.15
mis18bp1	neur.15
vrtn	neur.15
ak3	neur.15
dnajc21	neur.15
nradd	neur.15
ppil4	neur.15
her5	neur.15
lrwd1	neur.15
si:ch211-160d20.3	neur.15
bop1	neur.15
rnf113a	neur.15
nol10	neur.15
nid1b	neur.15
XLOC-044281	neur.15
znfl2a	neur.15
si:dkey-108k21.14	neur.15
zeb1b	neur.15
mrpl22	neur.15
XLOC-016582	neur.15
znf800b	neur.15
cntn1a	neur.15
tent5ba	neur.15
eif4ea	neur.15
lmbr1l	neur.15
atf7ip2	neur.15
rad51ap1	neur.15
si:ch211-226h8.14	neur.15
cmtm6	neur.15
cxcr4a	neur.15
ckap2l	neur.15
coq10b	neur.15
si:ch211-226l4.6	neur.15
ddx43	neur.15
larp1b	neur.15
arl5c	neur.15
XLOC-043201	neur.15
hmga1a	neur.15
nup88	neur.15
eef2a.1	neur.15
si:dkey-23a13.17	neur.15
foxb1b	neur.15
ercc6l	neur.15
znhit3	neur.15
pfkfb1	neur.15
ska3	neur.15
her11	neur.15
ppwd1	neur.15
wnt11f2	neur.15
exosc1	neur.15
nfr	neur.15
serpinh1b	neur.15
dhx37	neur.15
hip1	neur.15
CR388132.2	neur.15
gusb	neur.15
ppil2	neur.15
si:dkey-48p11.3	neur.15
CABZ01072848.1	neur.15
mcm10	neur.15
zgc:109744	neur.15
znf800a	neur.15
toe1	neur.15
dtl	neur.15
nnr	neur.15
zgc:171776	neur.15
cpm	neur.15
NUP85	neur.15
FP101887.1	neur.15
si:dkey-108k21.21	neur.15
nol8	neur.15
arg2	neur.15
prdm14	neur.15
XLOC-016838	neur.15
lamb1a	neur.15
rab34a	neur.15
apoc1	neur.26
dlx3b	neur.26
apoeb	neur.26
hspb1	neur.26
si:ch211-152c2.3	neur.26
tagln2	neur.26
epcam	neur.26
akap12b	neur.26
nr6a1a	neur.26
alcamb	neur.26
BX927258.1	neur.26
tp63	neur.26
fbl	neur.26
dkc1	neur.26
npm1a	neur.26
gata3	neur.26
tfap2a	neur.26
zgc:110425	neur.26
cdh1	neur.26
krt8	neur.26
nop58	neur.26
bambia	neur.26
ddx18	neur.26
kctd15a	neur.26
ved	neur.26
nop2	neur.26
rsl1d1	neur.26
gnl3	neur.26
ebna1bp2	neur.26
lig1	neur.26
arf1	neur.26
gar1	neur.26
banf1	neur.26
apela	neur.26
nop56	neur.26
pes	neur.26
stm	neur.26
bms1	neur.26
foxi1	neur.26
abracl	neur.26
crabp2b	neur.26
rbmx2	neur.26
eif4bb	neur.26
anp32e	neur.26
cd2bp2	neur.26
tfap2c	neur.26
hnrnpd	neur.26
ppig	neur.26
cdx4	neur.26
vox	neur.26
zmp:0000000624	neur.26
si:ch73-308l14.2	neur.26
thrap3b	neur.26
srrm1	neur.26
rrp15	neur.26
COX7A2	neur.26
si:ch211-217k17.7	neur.26
zgc:92242	neur.26
rrp1	neur.26
chaf1a	neur.26
pdap1a	neur.26
szrd1	neur.26
lyar	neur.26
ptbp1b	neur.26
mphosph10	neur.26
ssr1	neur.26
ddx27	neur.26
mybbp1a	neur.26
si:dkey-66i24.9	neur.26
f11r.1	neur.26
eif5a2	neur.26
hirip3	neur.26
yap1	neur.26
eif2s1a	neur.26
hnrnpm	neur.26
kri1	neur.26
rrs1	neur.26
metap2b	neur.26
LOC108190024	neur.26
zgc:110216	neur.26
snrnp70	neur.26
ncl	neur.26
sec61b	neur.26
srsf3a	neur.26
gata2a	neur.26
krt92	neur.26
u2af2b	neur.26
nsrp1	neur.26
tpx2	neur.26
gtf2f1	neur.26
si:dkey-239h2.3	neur.26
lamb1a	neur.26
utp11l	neur.26
arpc5a	neur.26
safb	neur.26
hnrnpa1b	neur.26
ing5b	neur.26
wdr43	neur.26
slc16a1b	neur.26
fermt1	neur.26
nolc1	neur.26
bmp2b	neur.26
eif3s10	neur.26
prpf40a	neur.26
si:dkey-92i17.2	neur.26
cd9b	neur.26
galnt7	neur.26
rac1a	neur.26
cldn7b	neur.26
cactin	neur.26
rbm4.2	neur.26
fthl31	neur.26
acin1b	neur.26
hdgfl2	neur.26
tpm3	neur.26
bxdc2	neur.26
llph	neur.26
pum3	neur.26
mir205	neur.26
cdc42l	neur.26
srrm2	neur.26
cxcr4a	neur.26
sec13	neur.26
cnn2	neur.26
luc7l3	neur.26
hdlbpa	neur.26
dnmt3bb.1	neur.26
nom1	neur.26
si:ch211-214j24.10	neur.26
UTP14C	neur.26
dnmt3bb.2	neur.26
pprc1	neur.26
esf1	neur.26
srrt	neur.26
hnrnpub	neur.26
leo1	neur.26
ngdn	neur.26
pnisr	neur.26
si:ch211-113a14.18	neur.26
AL935174.5	neur.26
si:dkey-108k21.10	neur.26
pinx1	neur.26
si:dkeyp-69c1.6	neur.26
zgc:77262	neur.26
irx7	neur.26
prdm1a	neur.26
ddx24	neur.26
cdk11b	neur.26
grwd1	neur.26
thoc7	neur.26
s100a1	neur.26
ccdc9	neur.26
zbtb10	neur.26
myh9a	neur.26
dhx16	neur.26
fam50a	neur.26
nob1	neur.26
birc5a	neur.26
shisa2a	neur.26
tsr1	neur.26
ISCU	neur.26
cfl1l	neur.26
smc4	neur.26
eloa	neur.26
znfl2a	neur.26
ddx46	neur.26
CT030188.1	neur.26
mrto4	neur.26
ilf3b	neur.26
si:ch211-271b14.1	neur.26
vbp1	neur.26
ppan	neur.26
si:dkey-33c12.4	neur.26
noc2l	neur.26
mak16	neur.26
cdk2ap2	neur.26
pak2a	neur.26
klf17	neur.26
sdad1	neur.26
zgc:158803	neur.26
polr2gl	neur.26
asph	neur.26
LOC101884451	neur.26
smo	neur.26
ccdc137	neur.26
klf2a	neur.26
si:ch211-161h7.4	neur.26
si:ch211-212k18.4	neur.26
arid3b	neur.26
fgfr4	neur.26
wdr46	neur.26
rbm28	neur.26
crtap	neur.26
ppp1r3b	neur.26
dnajc2	neur.26
acin1a	neur.26
eif3jb	neur.26
ptbp1a	neur.26
bmp7a	neur.26
eif1axa	neur.26
lamc1	neur.26
twistnb	neur.26
dspa	neur.26
lrrc59	neur.26
prkrip1	neur.26
tpra	neur.26
stx4	neur.26
polr3gla	neur.26
msx1b	neur.26
gpatch4	neur.26
si:dkey-159f12.2	neur.26
rbm19	neur.26
dnttip2	neur.26
mrps28	neur.26
pfn1	neur.26
serpinh1b	neur.26
si:dkey-261m9.12	neur.26
fzd7a	neur.26
rbm34	neur.26
zgc:153405	neur.26
nol7	neur.26
krr1	neur.26
pdcd11	neur.26
nop14	neur.26
slu7	neur.26
actr2a	neur.26
noc3l	neur.26
rad51	neur.26
rrp8	neur.26
fn1a	neur.26
ddx51	neur.26
pkdccb	neur.26
cd3eap	neur.26
asb11	neur.26
wdr3	neur.26
cavin2b	neur.26
exosc10	neur.26
rasl11b	neur.26
rell1	neur.26
cdx1a	neur.26
faub	neur.26
rrp36	neur.26
exosc1	neur.26
ctnnd1	neur.26
surf6	neur.26
rrp7a	neur.26
zcchc17	neur.26
nid2a	neur.26
grhl2b	neur.26
nucb1	neur.26
si:ch73-37h15.2	neur.26
rrp9	neur.26
COLGALT1	neur.26
p3h1	neur.26
cebpz	neur.26
zgc:63882	neur.26
vgll4l	neur.26
wnt11f2	neur.26
trmt6	neur.26
wasf2	neur.26
si:ch211-113a14.24	neur.26
mych	neur.26
ttf1	neur.26
dnase1l4.1	neur.26
CR383676.2	neur.26
si:ch73-281n10.2	neur.26
nid1b	neur.26
eva1ba	neur.26
cldni	neur.26
tead1a	neur.26
bmp4	neur.26
ralbb	neur.26
krt18a.1	neur.26
kif15	neur.26
si:ch211-199g17.2	neur.26
wdr74	neur.26
ifi30	neur.26
rps18	neur.26
hoxb1b	neur.26
si:zfos-905g2.1	neur.26
apip	neur.26
si:dkey-15j16.6	neur.26
cyp26a1	neur.26
LOC100008030	neur.26
smc5	neur.26
cdc42ep5	neur.26
smad5	neur.26
nat10	neur.26
vrtn	neur.26
arhgef5	neur.26
gusb	neur.26
nradd	neur.26
idi1	neur.26
tll1	neur.26
pip5k1aa	neur.26
fkbp7	neur.26
pdlim1	neur.26
tent5ba	neur.26
wdr55	neur.26
rbms1a	neur.26
sh3glb1a	neur.26
si:ch1073-153i20.5	neur.26
wnt5b	neur.26
cers2b	neur.26
cldnb	neur.26
rad51ap1	neur.26
esrp1	neur.26
BX957362.1	neur.26
CU570769.1	neur.26
bambib	neur.26
trim35-28	neur.26
si:dkeyp-2e4.3	neur.26
grnb	neur.26
rras	neur.26
ptgdsb.2	neur.26
fmo5	neur.26
lsr	neur.26
klf2b	neur.26
mid1ip1a	neur.26
si:ch73-141c7.1	neur.26
slc2a8	neur.26
p4ha1a	neur.26
si:dkey-108k21.14	neur.26
LOC100537265	neur.26
si:dkey-23a13.17	neur.26
atf7ip2	neur.26
cyfip1	neur.26
cyp2k8	neur.26
ovol1b	neur.26
tmem30b	neur.26
shroom4	neur.26
ddx43	neur.26
elf1	neur.26
hpgd	neur.26
szl	neur.26
plcd1b	neur.26
XLOC-021586	neur.26
nuak1a	neur.26
zgc:174938	neur.26
si:ch211-166a6.5	neur.26
spint1a	neur.26
rreb1a	neur.26
BX088707.1	neur.26
aplnra	neur.26
six4b	neur.26
bmp1a	neur.26
itgb1b	neur.26
ptges	neur.26
inka1b	neur.26
pls3	neur.26
six7	neur.26
XLOC-015209	neur.26
XLOC-044281	neur.26
LOC101884747	neur.26
sult2st1	neur.26
arfip1	neur.26
tspan15	neur.26
spata6l	neur.26
pfkfb1	neur.26
itga6b	neur.26
si:ch211-226h8.14	neur.26
cldna	neur.26
smad9	neur.26
itga5	neur.26
si:ch211-250c4.4	neur.26
si:ch211-267e7.3	neur.26
igf2a	neur.26
smtnl	neur.26
trim55a	neur.26
acvr1bb	neur.26
spaca4l	neur.26
dlc1	neur.26
mfge8b	neur.26
XLOC-043201	neur.26
capn8	neur.26
coro2a	neur.26
nkx2.7	neur.26
prrg2	neur.26
rock2b	neur.26
NUP85	neur.26
zgc:92313	neur.26
zgc:171776	neur.26
dlx4b	neur.26
tmem238a	neur.26
myo1eb	neur.26
sp7	neur.26
vent	neur.26
cyp51	neur.26
gsnb	neur.26
gpa33a	neur.26
klf3	neur.26
tuba4l	neur.26
RASSF10	neur.26
ptgs2a	neur.26
si:dkey-6d5.1	neur.26
rab11fip1b	neur.26
mmp30	neur.26
XLOC-016838	neur.26
bmp3	neur.26
krt99	neur.26
tnfaip8l2b	neur.26
CR376737.1	neur.26
ptgs1	neur.26
NC-002333.24	neur.26
vsir	neur.26
zgc:171775	neur.26
si:ch211-264f5.6	neur.26
insl5a	neur.26
mapk12a	neur.26
mpzl2b	neur.26
CT573342.1	neur.26
cyp2k16	neur.26
ecrg4b	neur.26
cyp2y3	neur.26
fat2	neur.26
itga3b	neur.26
CU462878.1	neur.26
rpe65b	neur.26
eppk1	neur.26
CABZ01038709.1	neur.26
ptk2bb	neur.26
abtb2b	neur.26
BX908401.1	neur.26
trpc4apb	neur.26
BX649384.3	neur.26
calhm6	neur.26
zbtb7a	neur.26
arhgap12a	neur.26
si:ch211-202p1.5	neur.26
cnksr1	neur.26
pitpnc1b	neur.26
si:dkey-15j16.3	neur.26
mfsd10	neur.26
si:dkey-261j4.5	neur.26
nanog	neur.26
cdcp1a	neur.26
slc35d1b	neur.26
ugt5a4	neur.26
nme2a	neur.26
otc	neur.26
fam129ba	neur.26
bin2b	neur.26
XLOC-028299	neur.26
BX324218.1	neur.26
zgc:92360	neur.26
arrdc1a	neur.26
foxi3a	neur.26
LOC108190346	neur.26
si:dkey-16l2.17	neur.26
ankrd50l	neur.26
BX548024.1	neur.26
ndst2a	neur.26
CT030712.1	neur.26
gpr31	neur.26
F2RL3	neur.26
pla2g4aa	neur.26
CU469568.1	neur.26
si:dkey-88l16.5	neur.26
tmem154	neur.26
si:ch211-213d14.2	neur.26
cx44.2	neur.26
cyp2aa6	neur.26
NC-002333.4	neur.26
bcl3	neur.26
cfhl5	neur.26
BX571705.1	neur.26
XLOC-010030	neur.26
prickle1a	neur.26
twsg1b	neur.26
ddx10	neur.26
utp25	neur.26
metrn	neur.26
BX682556.1	neur.26
znf330	neur.26
LOC108190056	neur.26
si:ch1073-406l10.2	neur.26
si:ch211-106e7.2	neur.26
zgc:112102	neur.26
eve1	neur.26
mus81	neur.26
trnau1apa	neur.26
ppil2	neur.26
si:dkeyp-59c12.1	neur.26
ahnak	neur.26
zgc:194224	neur.26
arhgef25b	neur.26
krt96	neur.26
hic1l	neur.26
rnaseka	neur.26
parvaa	neur.26
rexo4	neur.26
fam118b	neur.26
cmss1	neur.26
rnf19a	neur.26
efna1a	neur.26
CU658285.1	neur.26
sgms1	neur.26
dtymk	neur.26
myh9b	neur.26
[truncated: 87,619 more rows]
